# Supplementary material for: Comprehensive pharmacogenomic characterization of gastric cancer
Source: Genome Med. 2020 Feb 18;12:17. doi: 10.1186/s13073-020-0717-8 (PMC7029441; doi:10.1186/s13073-020-0717-8)
Supplement: Supplementary file 1 — Additional file 1: Table S1. List of 60 drugs that were used in the drug sensitivity analysis. Drugs have been annotated based on their chemical and/or generic name, target molecule and clinical phase. [file 13073_2020_717_MOESM1_ESM.xlsx]

## Sheet: Sheet1
No.	Compound name	Generic name	Target	Clinical Phase	Prediction	Source
					Score
1	ABT-199	GDC-0199	Bcl-2	Phase 3		Selleckchem
2	ABT-888	Veliparib	PARP	Phase 3	+++	Selleckchem
3	AEE788		EGFR	Phase 1/2	+++	Selleckchem
4	BIBW2992	Afatinib	EGFR	FDA Approved	+++	Selleckchem
5	AUY922		HSP (e.g. HSP90)	Phase 2	+++	Selleckchem
6	AG013736	Axitinib	VEGFR1/2/3, PDGFRβ and c-Kit	FDA Approved	+++	Selleckchem
7	AZD2014		mTOR	Phase 2	+++	Selleckchem
8	AZD4547		FGFR1/2/3	Phase 2/3	+++	Selleckchem
9	AZD5363		Akt1/2/3	Phase 2	++	Selleckchem
10	AZD6244	Selumetinib	MEK1	Phase 3	+++	Selleckchem
11	BEZ235		PI3K/mTOR	Phase 2	++	Selleckchem
12	BGJ398		FGFR1/2/3	Phase 2	+	Selleckchem
13	BKM120	Buparlisib	PI3K	Phase 2	+++	Selleckchem
14	BMS-599626		EGFR	Phase 1	+	Selleckchem
15		Bortezomib	Proteasome	FDA Approved	++	Selleckchem
16	bosutinib	Bosutinib	dual Src/Abl	FDA Approved	++	Selleckchem
17	BYL719		PI3K	Phase 2	+++	Selleckchem
18	XL184	Cabozantinib	VEGFR2,c-Met, Ret, Kit, Flt-1/3/4, Tie2	FDA Approved	++	Selleckchem
19		Carfilzomib	Proteasome	FDA Approved		Selleckchem
20	AZD2171	Cediranib	VEGFR, Flt	Phase 3	+++	Selleckchem
21	CI-1033	Canertinib	EGFR, HER2	Phase 3	+++	Selleckchem
22	CO-1686		EGFR	Phase 2	++	Selleckchem
23	PF-02341066	Crizotinib	Met, ALK	FDA Approved	+++	Selleckchem
24		Dabrafenib	BRAFV600	FDA Approved	++	Selleckchem
25	PF299804	Dacomitinib	EGFR	Phase 2	++	Selleckchem
26	BMS-354825	Dasatinib	Bcr-Abl	FDA Approved	+++	Selleckchem
27	TKI-258	Dovitinib	Flt3, c-Kit, FGFR1/3, VEGFR1/2/3, PDGFR	Phase 4	+++	Selleckchem
28		Erlotinib	HER1/EGFR	FDA Approved	+++	Selleckchem
29	RAD001	Everolimus	mTOR	FDA Approved		Selleckchem
30	XL880	Foretinib	HGFR and VEGFR, mostly for Met and KDR	Phase 2	++	Selleckchem
31		Gefitinib	EGFR	FDA Approved	+++	Selleckchem
32		Ibrutinib	Btk,Bmx, CSK, FGR, BRK, HCK, less potent to EGFR, ErbB2, JAK3	FDA Approved	+++	Selleckchem
33	sti571	Imatinib	v-Abl, c-Kit and PDGFR	FDA Approved	+++	Selleckchem
34	INCB28060	Capmatinib	Met	Phase 1	+++	Selleckchem
35		Lapatinib	EGFR	FDA Approved	+	Selleckchem
36	LDE225	Erismodegib	Smoothened	Phase 3	++	Selleckchem
37	LDK378		ALK	Phase 3	+	Selleckchem
38	LEE011		CDK4/6	Phase 3	+++	Selleckchem
39	LGK-974		PORCN	Phase 1	+++	Selleckchem
40	LY2835219		CDK4/6	Phase 3	++	Selleckchem
41	HKI-272	Neratinib	EGFR	FDA Approved	+	Selleckchem
42	AMN-107	Nilotinib	Bcr-Abl	FDA Approved	++	Selleckchem
43	AZD2281	Olaparib	PARP1/2	Phase 3	+++	Selleckchem
44	LBH589	Panobinostat	HDAC	Phase 3	+++	Selleckchem
45		Pazopanib	VEGFR1/2/3, PDGFR, FGFR, c-Kit	FDA Approved	+++	Selleckchem
46	PD 0332991	Palbociclib	CDK4/6	Phase 3	+++	Selleckchem
47	PF-04449913	Glasdegib	Hedgehog, Smoothened	Phase 2	+++	Selleckchem
48	PF-05212384 (PKI-587)		PI3K/mTOR	Phase 2		Selleckchem
49		Regorafenib	VEGFR1/2/3, PDGFRβ, Kit, RET and Raf-1	FDA Approved	+++	Selleckchem
50		Ruxolitinib	JAK1/2	FDA Approved	+++	Selleckchem
51	AEB071	Sotrastaurin	PKC	Phase 2	+++	Selleckchem
52		Sunitinib	VEGFR2 and PDGFRβ	FDA Approved	+++	Selleckchem
53	MLN518	Tandutinib	FLT3 ,PDGFR, and KIT	Phase 2	+	Selleckchem
54	AV-951	Tivozanib	VEGFR, c-Kit, PDGFR	Phase 3	+++	Selleckchem
55		Trametinib	MEK1/2	FDA Approved	++	Selleckchem
56	ZD6474	Vandetanib	VEGFR2	FDA Approved	+++	Selleckchem
57		Vemurafenib	B-RafV600E	FDA Approved	++	Selleckchem
58	GDC-0449	Vismodegib	Hedgehog/smothen	FDA Approved	+++	Selleckchem
59	XL147		PI3K	Phase 1/2	+	Selleckchem
60	XL765 (SAR245409)		PI3K/mTOR	Phase 1/2	+++	Selleckchem
