# Supplementary material for: Comprehensive pharmacogenomic characterization of gastric cancer
Source: Genome Med. 2020 Feb 18;12:17. doi: 10.1186/s13073-020-0717-8 (PMC7029441; doi:10.1186/s13073-020-0717-8)
Supplement: Supplementary file 2 — Additional file 2: Table S2. Clinical annotations of 131 gastric cancers used in the drug screening and/or genomic characterization. [file 13073_2020_717_MOESM2_ESM.xlsx]

## Sheet: Sheet1
Paper ID	Sex	Age	Histology (Intestinal or diffuse)	WHO classification (tubular, papillary, mucinous, cohesive)	TCGA (EBV, MS, GS CIN)	Drug Screen	Targeted Exome Seq		Whole-Exome Seq		Whole-Transcriptome Seq
							Tissue	PDC	Tissue	PDC	Tissue	PDC
HO_GC18_001	M	46		tubular adenoca, p/d		O
HO_GC18_002	M	40	diffuse	Tubular adenocarcinoma, poorly differentiated		O
HO_GC18_003	M	32		Signet ring cell carcinoma		O
HO_GC18_004	F	76		Tubular adenocarcinoma, moderately differentiated		O
HO_GC18_005	M	74	mixed	papillary adenocarcinoma, poorly differentiated		O
HO_GC18_006	F	62		Tubular adenocarcinoma, poorly differentiated		O
HO_GC18_007	F	40	diffuse	Tubular adenocarcinoma, poorly differentiated	MSI	O	O	O			O
HO_GC18_008	M	52	diffuse	Tubular adenocarcinoma, poorly differentiated	LCNA	O	O	O
HO_GC18_009	M	68		Tubular adenocarcinoma, poorly differentiated	LCNA	O	O	O			O
HO_GC18_010	M	38		Tubular adenocarcinoma, poorly differentiated	LCNA	O	O	O
HO_GC18_011	M	62		Tubular adenocarcinoma, poorly differentiated	LCNA	O	O	O			O
HO_GC18_012	M	54		Poorly differentiated carcinoma	LCNA	O	O	O			O
HO_GC18_013	F	40		Signet ring cell carcinoma		O
HO_GC18_014	F	68		Tubular adenocarcinoma, poorly differentiated	EBV		O	O
HO_GC18_015	F	72		Tubular adenocarcinoma, moderately differentiated	LCNA	O	O	O
HO_GC18_016	M	72	mixed	Tubular adenocarcinoma, poorly differentiated	EBV	O	O				O
HO_GC18_017	M	62	intestinal	Tubular adenocarcinoma, moderately differentiated	HCNA	O	O				O
HO_GC18_018	M	55		Tubular adenocarcinoma, moderately differentiated	LCNA	O	O	O
HO_GC18_019	M	69	intestinal	Tubular adenocarcinoma, moderately differentiated	LCNA	O	O				O
HO_GC18_020	M	61		Tubular adenocarcinoma, moderately differentiated	HCNA	O	O	O
HO_GC18_021	M	74		Tubular adenocarcinoma, moderately differentiated		O
HO_GC18_022	M	55	diffuse	Tubular adenocarcinoma, poorly differentiated	LCNA	O	O				O
HO_GC18_023	F	47		Tubular adenocarcinoma, poorly differentiated	LCNA	O	O
HO_GC18_024	M	50		Signet ring cell carcinoma		O
HO_GC18_025	M	62		papillary adenocarcinoma, poorly differentiated	HCNA	O	O	O			O
HO_GC18_026	M	52		Tubular adenocarcinoma, moderately differentiated	HCNA	O	O	O			O
HO_GC18_027	M	64		Tubular adenocarcinoma, moderately differentiated	HCNA	O	O
HO_GC18_028	F	55		Tubular adenocarcinoma, poorly differentiated	HCNA	O	O	O
HO_GC18_029	M	47	mixed	Tubular adenocarcinoma, poorly differentiated	LCNA	O	O	O			O
HO_GC18_030	M	57		Tubular adenocarcinoma, poorly differentiated	EBV	O	O
HO_GC18_031	F	64		Tubular adenocarcinoma, moderately differentiated	LCNA	O	O	O
HO_GC18_032	F	55	diffuse	Tubular adenocarcinoma, poorly differentiated		O
HO_GC18_033	F	40		Tubular adenocarcinoma, poorly differentiated		O
HO_GC18_034	M	52		Tubular adenocarcinoma, poorly differentiated	LCNA	O	O	O
HO_GC18_035	F	47	diffuse	Tubular adenocarcinoma, poorly differentiated	LCNA	O	O	O
HO_GC18_036	F	26		Tubular adenocarcinoma, poorly differentiated		O
HO_GC18_037	F	73		Signet ring cell carcinoma		O
HO_GC18_038	F	50		Signet ring cell carcinoma	LCNA	O	O	O
HO_GC18_039	F	45		Signet ring cell carcinoma	LCNA	O	O	O
HO_GC18_040	M	44		Tubular adenocarcinoma, poorly differentiated	LCNA	O	O				O
HO_GC18_041	M	52		Signet ring cell carcinoma	LCNA	O	O	O
HO_GC18_042	M	39		Tubular adenocarcinoma, moderately differentiated	LCNA	O	O
HO_GC18_043	M	67	diffuse	Tubular adenocarcinoma, poorly differentiated	LCNA	O	O	O			O
HO_GC18_044	M	66		Tubular adenocarcinoma, moderately differentiated	LCNA	O	O
HO_GC18_045	F	39	diffuse	mucinous adenocarcinoma (mucinous carcinoma portion: 8%)	HCNA	O	O	O
HO_GC18_046	M	53	diffuse	Tubular adenocarcinoma, poorly differentiated	HCNA	O	O				O
HO_GC18_048	M	62	diffuse	Tubular adenocarcinoma, poorly differentiated	LCNA	O	O	O
HO_GC18_049	M	53		Tubular adenocarcinoma, poorly differentiated	HCNA	O	O	O
HO_GC18_050	M	51		Poorly differentiated carcinoma	LCNA	O	O	O			O
HO_GC18_051	M	57		Tubular adenocarcinoma, poorly differentiated	LCNA	O	O	O
HO_GC18_052	F	50		Tubular adenocarcinoma, poorly differentiated		O
HO_GC18_053	F	74		Neoplasm, malignant		O
HO_GC18_054	F	50	diffuse	mucinous adenocarcinoma (mucinous carcinoma portion: 8%)	HCNA	O	O	O
HO_GC18_055	M	66	diffuse	mucinous adenocarcinoma (mucinous carcinoma portion: 8%)		O
HO_GC18_056	M	66	intestinal	Tubular adenocarcinoma, poorly differentiated	EBV	O	O
HO_GC18_057	F	55		Tubular adenocarcinoma, well differentiated	HCNA	O	O				O
HO_GC18_058	M	65		Tubular adenocarcinoma, moderately differentiated	LCNA	O	O	O
HO_GC18_059	M	28		Tubular adenocarcinoma, poorly differentiated	HCNA	O	O	O
HO_GC18_060	M	62	diffuse	Tubular adenocarcinoma, poorly differentiated	EBV	O	O	O			O
HO_GC18_061	M	57		Signet ring cell carcinoma	HCNA	O	O	O
HO_GC18_062	M	53		Tubular adenocarcinoma, poorly differentiated	LCNA	O	O				O
HO_GC18_063	F	40		Tubular adenocarcinoma, poorly differentiated		O
HO_GC18_064	F	69		Tubular adenocarcinoma, poorly differentiated	LCNA	O	O	O
HO_GC18_065	F	43	diffuse	signet-ring cell carcinoma with extracelluar mucin production	LCNA	O	O	O			O
HO_GC18_066	F	75	mixed	Tubular adenocarcinoma, poorly differentiated	EBV	O	O	O			O
HO_GC18_067	F	58		Tubular adenocarcinoma, poorly differentiated	LCNA	O	O
HO_GC18_068	F	28		Signet ring cell carcinoma	LCNA	O	O	O
HO_GC18_069	M	74		Tubular adenocarcinoma, poorly differentiated	MSI	O	O	O			O
HO_GC18_070	F	65	mixed	Tubular adenocarcinoma, m/d(7%) > p/d(3%)	LCNA	O	O	O			O
HO_GC18_071	M	60	intestinal	Tubular adenocarcinoma, moderately differentiated	HCNA	O	O	O
HO_GC18_072	F	42		Signet ring cell carcinoma	LCNA	O	O	O			O
HO_GC18_073	M	63		Tubular adenocarcinoma, poorly differentiated	LCNA	O	O	O
HO_GC18_074	F	37		Tubular adenocarcinoma, poorly differentiated		O
HO_GC18_075	F	48		Tubular adenocarcinoma, poorly differentiated		O					O
HO_GC18_076	F	24		Signet ring cell carcinoma	HCNA	O	O	O
HO_GC18_077	F	59	diffuse	Tubular adenocarcinoma, poorly differentiated	HCNA	O	O	O
HO_GC18_078	F	53		Signet ring cell carcinoma		O
HO_GC18_079	M	72		Tubular adenocarcinoma, poorly differentiated	HCNA	O	O	O			O
HO_GC18_080	F	75		Tubular adenocarcinoma, moderately differentiated		O
HO_GC18_081	M	68	intestinal	Tubular adenocarcinoma, moderately differentiated	LCNA	O	O				O
HO_GC18_082	M	64	intestinal	Tubular adenocarcinoma, moderately differentiated	HCNA	O	O
HO_GC18_083	M	68		Tubular adenocarcinoma, moderately differentiated	HCNA	O	O	O			O
HO_GC18_084	M	24		Signet ring cell carcinoma	HCNA	O	O				O
HO_GC18_085	M	62		Tubular adenocarcinoma, poorly differentiated		O
HO_GC18_086	M	67	intestinal	Tubular adenocarcinoma, moderately differentiated	HCNA	O	O	O
HO_GC18_088	M	48		Tubular adenocarcinoma, poorly differentiated	HCNA	O	O	O
HO_GC18_089	M	56		Tubular adenocarcinoma, poorly differentiated	HCNA	O	O	O			O
HO_GC18_090	F	64	mixed	signet-ring cell carcinoma with mucin production	HCNA	O	O	O
HO_GC18_091	M	70	diffuse	Tubular adenocarcinoma, poorly differentiated	LCNA	O	O
HO_GC18_092	M	68	intestinal	Tubular adenocarcinoma, moderately differentiated	HCNA	O	O				O
HO_GC18_093	F	59	diffuse	Tubular adenocarcinoma, poorly differentiated		O					O
HO_GC18_094	F	55		Signet ring cell carcinoma	HCNA	O	O	O
HO_GC18_096	M	57	diffuse	Signet ring cell carcinoma	LCNA	O	O
HO_GC18_097	M	64	diffuse	Tubular adenocarcinoma, poorly differentiated		O
HO_GC18_098	F	40		Tubular adenocarcinoma, poorly differentiated	HCNA	O	O
HO_GC18_099	F	55		Tubular adenocarcinoma, moderately differentiated	HCNA	O	O
HO_GC18_100	F	50	diffuse	Tubular adenocarcinoma, poorly differentiated	HCNA	O	O
HO_GC18_101	F	40		Signet ring cell carcinoma		O					O
HO_GC18_102	M	55		Poorly differentiated carcinoma	HCNA	O	O
HO_GC18_103	M	67		Tubular adenocarcinoma, well differentiated		O
HO_GC18_104	M	55		Tubular adenocarcinoma, poorly differentiated	LCNA	O	O	O
HO_GC18_105	F	41	diffuse	mucinous adenocarcinoma (mucinous carcinoma portion: 8 %)		O
HO_GC18_106	M	56		Tubular adenocarcinoma, poorly differentiated	LCNA	O	O
HO_GC18_107	M	66		papillary adenocarcinoma, moderately differentiated	HCNA	O	O	O			O
HO_GC18_108	F	54		Signet ring cell carcinoma	LCNA	O	O
HO_GC18_109	F	80		Signet ring cell carcinoma	HCNA	O	O
HO_GC18_110	F	57	mixed	Tubular adenocarcinoma, m/d(>6%) + p/d(<4%)		O					O
HO_GC18_111			intestinal	Tubular adenocarcinoma, moderately differentiated	HCNA	O			O	O		O
HO_GC18_112			intestinal	Tubular adenocarcinoma, poorly (solid) differentiated	HCNA				O	O	O	O
HO_GC18_113				Tubular adenocarcinoma, moderately differentiated	HCNA				O	O	O	O
HO_GC18_114			diffuse	Tubular adenocarcinoma, poorly differentiated	LCNA	O			O	O	O	O
HO_GC18_115			intestinal	Tubular adenocarcinoma, poorly differentiated	HCNA	O			O	O	O	O
HO_GC18_116				Tubular adenocarcinoma, poorly differentiated	HCNA	O			O	O
HO_GC18_117			intestinal	Tubular adenocarcinoma, moderately differentiated	LCNA	O			O	O	O	O
HO_GC18_118				Tubular adenocarcinoma, moderately differentiated	HCNA	O			O	O	O	O
HO_GC18_119			diffuse	Tubular adenocarcinoma, poorly differentiated	LCNA	O			O	O	O	O
HO_GC18_120				Tubular adenocarcinoma, poorly differentiated		O						O
HO_GC18_121	M	47	intestinal	Tubular adenocarcinoma, moderately differentiated	LCNA	O	O	O
HO_GC18_122	M	67	intestinal	Tubular adenocarcinoma, moderately differentiated	HCNA	O	O	O
HO_GC18_123	M	60	diffuse	Signet ring cell carcinoma	LCNA	O	O
HO_GC18_124	M	45	indeterminate	mucinous adenocarcinoma (mucinous carcinoma portion: 1%), signet ring cell type	LCNA	O	O
HO_GC18_125	M	55	diffuse	Tubular adenocarcinoma, poorly differentiated	HCNA	O	O
HO_GC18_126	M	66	indeterminate	mucinous adenocarcinoma (mucinous carcinoma portion: 95 %)	LCNA	O	O
HO_GC18_127	M	60	diffuse	Tubular adenocarcinoma, poorly differentiated	LCNA	O	O
HO_GC18_128	M	62	intestinal	Tubular adenocarcinoma, moderately differentiated	HCNA	O	O	O
HO_GC18_129	M	50	intestinal	Tubular adenocarcinoma, moderately differentiated	HCNA	O	O
HO_GC18_130	M	51	intestinal	Tubular adenocarcinoma, moderately differentiated	HCNA	O	O	O
HO_GC18_131	M	60	mixed	Tubular adenocarcinoma, poorly differentiated	HCNA	O	O	O
HO_GC18_132	F	49	diffuse	Tubular adenocarcinoma, poorly differentiated	HCNA	O	O
HO_GC18_133	M	61	intestinal	Tubular adenocarcinoma, moderately differentiated	HCNA	O	O	O
HO_GC18_134	F	58	diffuse	Tubular adenocarcinoma, poorly differentiated	MSI	O	O	O
