# Supplementary material for: Comprehensive pharmacogenomic characterization of gastric cancer
Source: Genome Med. 2020 Feb 18;12:17. doi: 10.1186/s13073-020-0717-8 (PMC7029441; doi:10.1186/s13073-020-0717-8)
Supplement: Supplementary file 4 — Additional file 4: Table S4. Mutational landscape of gastric cancer. [file 13073_2020_717_MOESM4_ESM.xlsx]

## Sheet: Supplementary Table 3 Mutationa
samp_id	TP53	ARID1A	CDH1	GNAS	NOTCH1	ERBB3	PIK3CA	ERBB2	FGFR2	NF1	EGFR	KRAS	PTEN	SMAD4	APC	CTNNB1
HO_GC18_010			R248W
HO_GC18_102	R175H					K498I
HO_GC18_106	Y220C	S1868fs								T1648A
HO_GC18_107	P152L
HO_GC18_108	R273C		D402N									Q61H
HO_GC18_011
HO_GC18_111		p.Y1096*	p.E880K										p.G293*	p.I435M
HO_GC18_112	p.R213*														p.S457*
HO_GC18_113	p.R273H				p.R504H										p.G857Efs*4
HO_GC18_115	p.C176Y					p.V104L
HO_GC18_117	p.V197M
HO_GC18_012	P27fs
HO_GC18_121	R213X
HO_GC18_122	H179R
HO_GC18_124	V173M
HO_GC18_125	S99fs
HO_GC18_127					R879Q
HO_GC18_128	229_229del			P530R
HO_GC18_129	R282W			P459R		S846I		V842I
HO_GC18_131	R249G								R6P
HO_GC18_132	R248W	N865S	R335X			R967K
HO_GC18_133	R248W			A436D
HO_GC18_017	R282W
HO_GC18_018
HO_GC18_019			C135R
HO_GC18_025								A1190T
HO_GC18_027	A189V
HO_GC18_028	R248Q								D796G	M645V
HO_GC18_038
HO_GC18_040		I1954F	H193R		G736R
HO_GC18_041	A347T					K498I
HO_GC18_042			R273C				E542K						49_49del
HO_GC18_043	Y236C							R978H
HO_GC18_044			L630V		N1395I						G239A
HO_GC18_045	R175H	N1705S	I363N	P459R				N1245I
HO_GC18_050	311_316del
HO_GC18_054	R213X
HO_GC18_056	V73M	G2087R			W1813S
HO_GC18_057	L252P													R361H
HO_GC18_058	215_217del
HO_GC18_059	R273H		G352fs
HO_GC18_067	R342X														1444_1445del
HO_GC18_007				A210T		P306R
HO_GC18_073										S1355A
HO_GC18_081	W91X													G386S
HO_GC18_082	Q136X				R1279H
HO_GC18_084	R248Q		R598X				K184T
HO_GC18_086	Q104X													D355Y
HO_GC18_088
HO_GC18_090	R158P
HO_GC18_092	R248W
HO_GC18_098	L206X
HO_GC18_126		R2236P	P126L	P459R	P1654L				R61H
HO_GC18_134		E2058fs			A51fs		R88Q
HO_GC18_016		1983_1983del					E545K						T321fs	R361C
HO_GC18_022		Q474fs	S180F										D268E
HO_GC18_030		1098_1099del							R6P					C499X
HO_GC18_039		G1847fs	231_237del
HO_GC18_046
HO_GC18_051		2004_2010del
HO_GC18_061
HO_GC18_062		R2153S				E928G
HO_GC18_064		339_343del	T529A
HO_GC18_065
HO_GC18_069					R1279H
HO_GC18_070		G370fs
HO_GC18_079		R1722X														N387K
HO_GC18_096		W337fs
HO_GC18_099		1537_1539del				R1127H			N550K
HO_GC18_109
HO_GC18_118
HO_GC18_130															R1432Q
HO_GC18_031											A1048V
HO_GC18_048
HO_GC18_066							H1047R					G12C				D32N
HO_GC18_068				A436D
HO_GC18_071				A331V
HO_GC18_072			K182N
HO_GC18_089						K498I
HO_GC18_104			P260T				E542K		R6P						R1571C
HO_GC18_114			p.D257G
HO_GC18_014			A634V				106_107del	R143Q
HO_GC18_015			L630V							R764T					E1542fs
HO_GC18_026			V832M
HO_GC18_049			P339L
HO_GC18_091									A512T
HO_GC18_123					R2263Q	R967K		D1144H	R6P
HO_GC18_020					R879Q						W1157C
HO_GC18_083					D1185N
HO_GC18_100						V104M
HO_GC18_119						p.K498I			p.I564V
HO_GC18_023
HO_GC18_035						1189_1189del									A408S
HO_GC18_060							E545K									G34V
HO_GC18_008
HO_GC18_034
HO_GC18_094
HO_GC18_116
HO_GC18_077
HO_GC18_029
HO_GC18_076
HO_GC18_009
