# Supplementary material for: Comprehensive pharmacogenomic characterization of gastric cancer
Source: Genome Med. 2020 Feb 18;12:17. doi: 10.1186/s13073-020-0717-8 (PMC7029441; doi:10.1186/s13073-020-0717-8)
Supplement: Supplementary file 6 — Additional file 6: Table S5. Area Under the Curve (AUC) values for 60 drugs in 129 PDCs. [file 13073_2020_717_MOESM6_ESM.xlsx]

## Sheet: Supplementary Table 4 Drug_resp
samp_id	AEE788	Afatinib	BMS-599626	Erlotinib	Dacomitinib	Gefitinib	Lapatinib	Neratinib	CI-1033	CO-1686	BKM120	BYL719	XL147	Everolimus	AZD2014	PF-05212384	XL765	BEZ235	AZD5363	ABT-199	ABT-888	AUY922	Axitinib	AZD4547	AZD6244	LGK-974	BGJ398	Bortezomib	Cediranib	Crizotinib	Dasatinib	Dovitinib	Imatinib	INCB28060	LY2835219	Cabozantinib	Foretinib	Ibrutinib	Vemurafenib	Trametinib	LDE225	LDK378	LEE011	Nilotinib	Olaparib	Panobinostat	Pazopanib	PD-0332991	PF-04449913
HO_GC18_001	171.5	167.1	222.4	176.2	139.2	181.3	178.5	120.8	222.2	202.2	200.6	229.6	299.5	287.3	168.1	177.2	327.6	169	244.6	258.9	283.5	9.7	145.2	86.9	243.2	273.4	58.8	23	148.4	219.3	108.4	118.7	281.9	317.1	245.4	253.9	146.5	156.5	290.5	266.8	291.8	120	297	217.7	278.8	124	202.7	282.6	321.9
HO_GC18_002	157	140.9	272	212.2	134.7	192	194.4	161.1	216.6	197.7	169.1	203.5	313.9	214	132.1	141.8	316.5	115.6	205.6	229.4	322	5	213.8	227.9	235.5	294.9	216	283	240.3	212.4	131	216.6	286	282.3	209.5	257	189.8	167.8	259.5	97	277.7	155.2	275.7	168.5	313.7	106.5	238.8	300.9	329.9
HO_GC18_003	159.5	173	274.1	229.5	154.1	211.9	199.6	183	258.5	203.8	174	192.3	290.6	219.6	127.2	164.9	352.7	112.3	233.1	251.2	321.1	5.3	239.3	236.5	234.5	316.7	226.9	282.5	237.5	218.8	136.2	226.1	270.3	304.6	226	277	187	188.7	274	85.8	284.5	152.3	288.8	182.2	301.8	125.7	223.9	312.9	333.8
HO_GC18_004	236	250.8	282	234.7	209.8	264.9	239.3	189.5	276.3	244.5	240.9	271.5	285.7	324.1	223.4	229.1	354.2	234.4	317.1	333.3	336.7	90.5	224.8	267.5	456.3	328.8	248.5	209	266.3	272.2	125.3	275.5	301.3	346.6	297.7	302.6	231.3	287.1	299.7	723	335.7	225.4	306.7	224.2	337.9	206.5	258.4	320.9	338.3
HO_GC18_005	205.3	204.9	287.6	220.5	182.6	239.4	242.4	177	263.3	237.4	221.1	278.7	273	311.8	205.9	208.9	356.1	199.5	273	299	325.7	53.3	222.5	301.4	374.1	312.5	273.9	154.8	246.9	248.9	114.6	252.1	308.7	341	313.2	293.4	221.1	244.8	277.9	427.2	331.7	217.3	299.4	223	318.2	200.1	259.7	294.2	339.9
HO_GC18_006	192.7	161.4	267.3	207.1	161.9	239.7	224.1	154.2	253	242.4	216.8	252.1	272.5	325.3	185.6	202.9	357.7	202.9	282.2	322.6	323	51.2	225.7	314.3	452.6	304.7	276.9	163	269.6	256.3	101.6	285.3	307.2	325.9	330.6	288.9	219.8	250.9	263.3	549.7	313.3	206.6	312.9	209.5	335.4	221.4	276.6	339.5	358.1
HO_GC18_007	284.8	274.1	312.4	280.9	270.4	281.5	265.3	222.4	268.5	222.3	289.8	295.5	342.8	370.8	318.9	274.2	378.3	254.9	326	315.1	348.7	13.4	205.2	123.6	277.7	338.5	120.3	85.8	223.1	267.5	231.7	218.6	316.8	352.3	269.1	302.2	197.8	273.7	269.6	124.5	327.7	192.3	349.8	272.4	359.1	153.7	281.7	345.4	347.4
HO_GC18_008	214.5	172.8	288.9	200.3	174.6	223.1	249.4	167.7	201.5	233.4	202.6	231.3	265.2	306.7	269.2	210.1	387.7	174.9	245.7	299.3	276.6	57.2	207.5	166.2	166.3	373	170	98.3	227.1	285.6	210.4	163.6	413.4	418.5	273	363.4	211.5	236.6	247.3	97	328.9	205.9	353.6	315.2	380.6	207.2	269.8	352.8	358.9
HO_GC18_009	233.8	209.8	373.3	118.3	171.7	221	215.6	115.6	185.8	183.6	130.3	150.8	485.6	143.4	115.6	97.1	362.9	74.2	220.3	219.6	382.3	7.7	361.9	403.4	318.8	437.1	398.8	9.1	384.7	296.6	515	196.6	399.8	414.6	199.4	350.9	202.6	349.4	332	293.3	451.3	177.1	456	393.4	418.3	67.2	348.7	326.7	444.3
HO_GC18_010	127.3	73.2	194.1	129.7	57.9	140	160.5	85.8	98.3	174.2	154.6	159.8	345.9	313.5	194.6	137.2	361.8	124	246.2	286.5	317.3	6.5	147.8	72.9	126.4	291.6	57.9	38.3	139.5	225.7	130.4	150	338.2	369	225.9	241.9	143.7	132.2	272.3	119	318.3	152.2	356.5	382.6	368.3	166	245.5	316.6	340.5
HO_GC18_011	231.7	217.7	352.1	111.2	179.3	252	192.4	156.3	240.1	173.7	158.3	142.2	376.7	132.8	118.8	119.2	372.5	81	214.5	186.6	335.3	6.6	248.5	290.7	364.9	334.3	276.9	5.2	251.2	237.8	343.6	163.9	301.9	316.9	188.1	349.8	238.9	346.1	320.2	269.2	304	152.1	319.1	280.9	319.1	77.3	336.4	307.5	371
HO_GC18_012	263.2	285.3	326.4	343.5	235.7	269.7	284.5	218.9	297.5	216.9	246.6	250.2	385.2	416.6	326.3	249.7	398.9	286.3	354.5	277.1	353.3	5.8	177.1	74.3	223.6	344.1	71.5	29	198.3	293.5	315.3	195.1	332.5	353.4	248.5	306.7	178.6	235.9	274.6	48.8	319.3	164.6	360.1	282.7	368.4	128.8	268.9	374.7	343.9
HO_GC18_013	294.7	224.6	324.6	161.1	200.7	279.9	262.1	189.2	238.8	205.1	169.6	182.9	341.9	197.2	123.7	159.9	354.7	104.2	247.1	226.5	321.4	8	234.6	316.9	398.5	332.5	302.6	23.7	275	258.6	315.9	237.5	316.3	341.4	235.6	327.9	247.2	312.4	328.6	301.7	326	176.8	338.1	257.6	348.2	137.4	322	322.4	356.6
HO_GC18_014	254	279.6	317	183	266.9	306.6	275.6	305.2	268.7	195.7	208.9	242.6	302.8	147.4	162.5	95	355.9	110.5	217.6	221.7	339.9	20.4	185.2	131.9	269.9	317.7	138.4	3.6	232.4	274.7	296.9	236.7	282.3	326.5	247.7	264	154.6	265	308.3	99	301.9	252	280.2	211.5	328.1	53.4	250.8	246.6	355.8
HO_GC18_015	241.7	181.6	288.9	121.4	142.7	211	225.1	128.9	180.9	177.5	166	174.4	342.6	212.5	127.9	161.4	343	97	224	197	291.2	5.4	232.6	255.2	346.3	316.8	253.1	12.4	243.2	225.5	252.6	158.6	285.7	311.6	193.3	287.3	187.8	240.3	269	233.5	309.4	132.7	309.2	261.2	327.3	110.4	291.8	284.9	339.6
HO_GC18_016	243.7	385.5	330.7	247.8	203.3	233.6	271.2	283.9	241	202.2	157.7	177.7	352.6	398.8	540.8	295.9	315.3	567.2	355.7	336.4	357.4	33.2	177.7	66.5	214.4	352.5	61.2	243.3	166.2	340.7	87.6	162.7	445.5	482.1	263.4	386.1	155.2	214.4	265	109.2	494	168.7	513.1	445.5	363.1	147.8	265.5	489.5	364.2
HO_GC18_017	294.4	312.1	317	205.1	278	310.6	288.2	287.1	284.3	257.8	231.2	233.6	330.3	236.4	223.7	239.5	372.3	194.2	307.3	261.3	323.8	47.7	237.1	289.5	347.9	332.5	320.1	26.7	287.7	269.5	293	238.3	311.8	334.6	326.2	338.9	251.6	326.7	284.7	282.6	319.1	200.6	322.6	237.5	328.4	165.3	316.3	319.2	340.8
HO_GC18_018	294	263.1	329.8	155.5	226.4	296.9	259	188.4	264.4	221.4	177.5	186.6	352	179.4	138.4	161.1	319.7	137.8	234.7	241.8	340.1	6.4	233.1	342.4	450	322.3	345.5	5.9	316	269	319.3	237	326	349.9	248	349.3	250.1	341.9	275.5	333.6	329.7	177.9	329.6	232.7	384.1	151.1	322.9	328.3	353.2
HO_GC18_019	259.5	254.6	298.1	148.4	204.5	277.4	246.5	186.2	233	176.8	177.7	178	355.5	193.9	164.2	166.3	337.4	112	222.1	193	337.4	6.2	233.7	287.6	390.8	325.9	322.3	7.9	294.3	248.5	299.3	232.2	301.2	330	215.7	337.3	202.1	287.8	284.4	285	328.4	175.3	343.9	248.1	355.4	160.1	316.6	317	370.8
HO_GC18_020	281	289.6	313.4	262.4	271.3	295.6	303.5	300	313.8	224.4	237.6	254.3	350.9	300	263.9	271.5	345.3	283.2	307.4	258.7	309.1	24.5	204.4	186.6	352.6	313	197.9	66.1	245.4	271.2	248.5	217.9	294.9	346	254.1	321.5	199	289.2	302.6	283	330.4	201.2	339.4	283.3	324.3	178.1	344.9	349.9	332.4
HO_GC18_021	180.7	161.7	256.1	173.1	144.3	195	219	128.8	189.9	181.6	169	174.5	383.9	331.7	212.3	136.3	334.6	125.1	260	278	268.1	14.2	181.6	139.5	190.2	334.3	103.9	51.4	183.3	265.1	113	185.7	318.6	357.9	295.6	273.2	174.7	191.3	260.5	95.4	333.2	181.9	324	320.9	313.5	134.2	207.4	299	341.3
HO_GC18_022	320.2	322	302.8	299.9	322.7	341	284.6	292.1	317.9	314.1	279.7	279	349.4	314.4	309.2	285.4	333.1	254.7	322.7	251	290.2	194.1	219.8	293.5	342.6	304.8	293.9	127.7	305	286.7	260.3	275.1	299	313.3	262.7	333.4	255.9	303.2	300.7	329.3	305.5	262	329	252.5	318.3	276.2	294.7	297.3	329.8
HO_GC18_023	312.4	385.3	288.2	317.6	340.5	356.2	311.5	313.4	335.6	345	368.5	306.4	369.4	339.2	341.9	335.4	313.4	393.2	386.3	252.3	306.9	285.6	173.1	278.5	319.9	267.8	310.2	160.3	300	287.4	258.7	248.4	317.3	278.9	258.7	309.4	286.1	326.2	284.2	268.6	281.1	277.8	326	290.6	332.6	338.8	300.6	300.1	317.5
HO_GC18_024	209.2	231.9	293.6	199	181.9	250.3	262.4	167.2	269.9	230.8	231.2	219.1	369.3	367.7	239.2	156.7	368.1	170.7	268.3	282.3	283.8	7.6	216.7	173.9	400.7	359.2	215.5	21.9	266.6	242.8	109.7	167.6	333.1	370.9	269.1	285.3	190.7	201.2	258.7	404.4	383.8	178.2	331.5	330	300.2	136.5	285	328.7	319.4
HO_GC18_025	247.8	197.6	275.4	197.4	182.1	258.8	250.6	134.1	225.6	188.8	126.6	119.2	295.5	182.7	92.9	109.6	307.8	67.4	214.2	236.8	293.8	8.3	264.9	258.3	434.8	334.8	285.1	14.7	282.7	247.3	238.2	184.2	343.5	344.4	249.5	373.3	214.9	258.9	285.2	308.8	330	151.9	337.8	272.3	342	94.7	330.4	330.6	365
HO_GC18_026	286.7	297.5	329.7	294.8	303.7	322.5	314.3	294.6	337.7	271.5	212.2	233.8	317.3	211.1	206.3	258.2	352.3	186.1	280.6	280.5	310.5	3.8	238.2	205	323.5	318	227.9	33	257.3	278.5	283.6	234.4	306	307.8	284.9	307.5	220.8	285.3	279.3	196.9	291.4	191.9	332.2	243.6	318.4	135	312.5	332.7	335.1
HO_GC18_027	236.6	258.3	259.8	158.7	196.6	262.3	238.3	205.6	263.6	211.3	168.4	191.8	304.5	168.9	142.1	209.6	335.6	141.7	305.8	238.6	332.1	4.5	242.7	222.7	371.8	362.9	211.2	30.3	223.1	232	199.5	181	290.2	313.5	223.9	255	195.4	251.5	221.9	290.3	269.7	152.1	269	219	276.5	167	257.3	277.8	355.5
HO_GC18_028	170.6	137.5	247	163.5	118.5	183.6	218.7	125.8	139.6	185.5	199	204.5	344.7	303.3	238.2	183.7	343.9	184	236	247.2	254.6	7.1	171.9	82.5	100.4	330.8	92.7	68	188	240.7	177.7	173	315.2	381	233.2	289.7	179.5	154.9	286.1	88	304.2	157	322.8	299	320.4	181.3	272.2	342.4	324.1
HO_GC18_029	288.1	293.4	299.3	179.7	249	297.2	294	243.9	282.3	246.1	209.9	207.2	333	214.5	211.9	223.8	362.7	178.9	279.1	249.7	290.6	35.6	234.3	277.8	373.9	318.8	302.9	8	307.9	249.7	295.1	213.3	323.9	317.3	321	366	233.9	267.2	280.2	292.2	316.3	182	320.3	262.1	322.2	145.2	312.1	311	327.2
HO_GC18_030	276.7	251.6	303.5	153.2	212.9	287.5	276.2	194.2	256.6	203.9	189.2	210.4	329.4	192.7	162.5	186.4	345.1	121.9	262.9	216.2	302.2	5.9	237.6	289.3	381.3	326.1	279.8	7.3	291.3	265.1	287.2	200.3	307.8	333.5	215.7	323.3	210.6	249.4	286.6	290.8	311.2	180.6	327.6	223.9	342.7	143	329.3	314.7	348.6
HO_GC18_031	297.2	258.2	345.5	182.1	201.4	244.8	202.9	164.4	213.9	217	230.4	194.6	344.8	236.1	167.8	170.2	366	144	287.4	219	337.3	48.1	268	281.3	331	315.3	279.7	85.3	340.2	277.1	328.7	159.8	349.2	331.8	217.4	336.8	231.9	234	292.7	94.1	307.5	186	352.1	204.9	318.5	161.8	273.2	293.3	287.4
HO_GC18_032	154.8	160.3	215.9	220.4	119.9	183.6	184	122.8	183.8	195.7	208.4	202.9	328.2	385	220.6	172.6	353.6	168.5	320.8	270.5	301.4	32.7	258.6	184.3	192.3	314.3	183.6	106.4	237.9	248.8	75.4	194.5	316.2	320.4	220	290.2	210.2	194.6	248.8	68.6	346.3	168.3	343.8	258	334	199.2	281.9	322.2	352.7
HO_GC18_033	104.9	43.7	195.6	160.3	32.8	103.7	154	70.8	137.8	181.9	166.2	152.6	428.6	346	286.4	142.2	424.1	166.8	341.1	304.9	234.9	5.9	193.1	86.1	176.8	352.1	78.8	168.5	192.9	232.9	68.3	177.5	375.7	440.3	260.9	256	195.2	140.6	240.2	114.1	305.6	140.3	350.8	330.1	342.7	206.6	236.7	350.6	488.5
HO_GC18_034	141	134.2	213.9	152.6	81.9	140.1	189	98.5	175.7	208.3	134.6	160.3	373.3	322.9	206.8	125.1	388.5	113.9	293.1	289.6	228	5.9	162.6	61.8	300.5	325.3	56.9	138.6	172.8	237.2	74.6	134.1	354.3	369.1	273.9	250.8	155.4	120.5	235.4	266.3	273.1	128.9	335.7	276.1	326.7	133.1	218.1	359.2	320.3
HO_GC18_035	179.3	169.4	214.2	187.5	97.4	158.4	156.6	113.8	154.8	180.2	183.1	183.4	351.7	411.3	283.5	151.8	341.2	195.7	388	209.8	255.7	3.2	217	41.5	198.7	350.4	39.9	128.1	158.8	277.8	79.7	128.3	350.6	377.8	368.1	257.8	175.9	119	249	153.2	301.2	158.9	377.4	364.1	335.1	121.4	241.9	417.5	370.6
HO_GC18_036	134.9	114.2	162.7	150.9	39.9	90.2	152.5	58.3	117.8	154.7	164	164	344.7	562.6	277.4	135.5	365.8	150.5	423.3	240.1	224	8.2	201.7	69	207.7	335.7	70.8	79.6	144.1	259.9	72.4	135.9	362.6	487.6	390.3	243.9	159.1	73.5	249.8	112.6	303.8	151.8	453.9	403.6	350.2	102.4	225.1	448.7	339.9
HO_GC18_037	101.8	63.6	147	96.8	44.7	95	135.6	40.9	113.7	132.7	138	127.9	327.1	311.6	158.1	88.5	321	102	234.3	225.2	188.6	5.8	194.3	81.7	303.4	340.1	94.1	52.3	168.5	227.4	77.4	133.3	344.4	390.9	273.5	242.3	147.7	91.5	226.5	250.4	303.4	132.3	416.2	364.3	359.2	182.4	241.3	348.9	371.6
HO_GC18_038	155.7	142.8	233.2	180.2	125.2	167.6	204.5	108.3	235.6	199.1	176.8	179	379.5	357.7	217.1	149.7	344.1	167.5	313.4	258.9	242.8	2.5	247.5	159	444.9	343.7	172.7	53.7	215	244.4	102.5	153.4	328.8	353	322.2	268	183.5	159.5	254.5	453	304.1	177	382.3	324.4	354.2	153.1	318.7	355.7	366.1
HO_GC18_039	247	243.5	290.7	300.7	196.8	247.7	210.7	194.4	256.9	232.6	183.6	164.8	348.4	461.1	375.3	281.1	377.8	231.3	332.5	390.1	369.9	7.9	297.6	72.2	606	441.7	83.6	202.5	259.5	333.2	269.3	215.8	503.9	439.4	252.9	392.6	232.1	230.2	295.3	215.1	403.8	190.9	460.8	364.3	486.3	136.8	322.8	515.3	400.5
HO_GC18_040	182.5	185.7	252.6	154.4	138.9	177.7	222.8	153	215.5	214.3	193.6	208.1	328.4	275.4	159.7	143.5	325.8	167.6	259.7	279.4	275.8	52.4	240.8	179.5	254.3	316.4	205.4	137.1	232.9	242.1	120.6	183.2	307.9	331.7	236	294.5	210	197.7	267.6	131.2	284	179.5	316.5	259	314.7	166.3	274	309.7	312.3
HO_GC18_041	148.5	133.6	225.7	184.6	127	178.8	188.4	117.5	203.6	211.8	174.5	189.6	358.3	328.3	210.9	161.6	344.4	146.6	292.9	243.8	246.9	12.1	218.2	161.2	527.4	320.8	153.1	68.7	214.4	231.6	116.3	160.9	315.7	359.4	279.2	271.1	193.1	155	263.8	664.7	276.5	162.8	318.2	261.9	307.5	152	247.1	316	333.2
HO_GC18_042	251.9	227.7	287.2	203.9	212.2	268.8	260.6	181.4	295.8	224.6	208.2	234.2	332.7	262.6	190.8	177.5	335.2	163.5	246.7	255.5	301.5	2.3	241.5	224.4	224.5	314.5	286.6	59.9	244	248.9	292.1	202.9	297.5	328.9	298.1	311.9	253.4	256.5	297.7	45.1	312.9	182.6	346.8	243.2	342.3	136.3	336	322.8	344.2
HO_GC18_043	262.1	263.4	304.1	180.9	234.6	288.8	297.5	273.8	299.5	203.2	227.1	265.5	382.4	289.6	189.4	178.6	371.2	178.6	275.6	329.1	312.7	19.4	275.2	246.2	299	317.7	250	56.9	238.7	230.2	259.3	224	338.7	335.5	254	306.1	245.8	283.9	338.6	115.6	298.9	158	324.3	267.5	318.3	124.3	306.5	319.6	317.4
HO_GC18_044	260.7	219.9	301.5	142.8	214	269.2	289.2	86.1	253.2	160.2	180.4	196.6	347	224.7	168.2	142.4	365.9	156.6	265.3	241.2	296	1.5	255.9	231.2	297.2	316	244.5	29.6	266.5	215.8	298.5	200.7	317.5	361	248.4	326	246.5	277.9	300.5	126.1	258.6	136.9	304.2	221.7	300.6	102.6	281.5	276.4	316.4
HO_GC18_045	271.1	258	292	145.5	225.4	275.3	247.5	148	298	191	205.4	207.5	350.4	236.5	183.3	205.4	365.3	135.9	250.5	275.2	311.3	16.8	250.8	209.3	251.8	314.5	232.4	117.2	239.6	234.1	272.9	190.4	307.7	329.6	238.4	297.4	253.1	266.9	293.7	65.9	300	140.4	332.3	231	304.2	147.3	275.8	284.4	321.6
HO_GC18_046	245.5	281.2	307.8	184.7	234.7	275.6	262.7	214.3	310.7	212.7	205	216.7	364.6	240.2	193	179.9	349.8	144.1	291.1	308.3	318.9	16.1	268.3	204.9	262.3	322.9	205.7	138.2	256.8	220.6	275.7	201.7	319	327.1	295.4	315.3	241.1	291.1	292.7	78.1	309.6	149	329.7	235.3	309.2	139.1	297.8	318.6	323.8
HO_GC18_048	219.9	169.9	250.5	251	188.2	193.4	186	226.9	229.2	195.4	240.4	234.5	316.8	299.1	244.2	223.6	357.2	195.5	320.6	277.2	302.6	6.4	271.8	165.7	224.9	332.5	240	123.7	246.3	271.7	222.1	232.4	313.7	343.8	233.2	318.5	214.6	190.3	296.3	63.7	306	195.8	349.2	299.8	349.9	203.6	315	343	355.7
HO_GC18_049	266.8	274.5	298.7	278.6	279.4	318.7	251.3	342.4	355	283.7	299.9	309.7	330.3	366.5	276.9	300.3	379.2	188.2	343.7	306.1	313	50	253.4	200.6	282.7	371.5	240	97.6	263.2	290.8	278.8	234.9	349.8	382.9	238.3	345.9	276.2	273.4	348.9	96	372.7	239.1	361.6	427.1	353.6	194.3	327.2	362.1	374.9
HO_GC18_050	220.8	189.4	276	220.9	181.8	237.2	226.4	207.5	266.9	226.1	255.1	235.1	331	268.3	221.3	186.1	361	166.4	315	311.6	286.1	10.7	276.1	189.5	271.3	345.1	258.5	101.5	256.6	267.5	192.2	255.6	342.2	358.5	276.8	347.6	257.6	249.7	322.3	96.8	315.5	189	344.9	299.6	345.8	201.5	319.8	351	358.1
HO_GC18_051	237.2	212.9	286.5	204.5	213.2	226.1	215.5	192.2	272	218.6	235.5	246.1	326.9	246.7	244	243.1	362.6	196.6	311.7	278.7	278	4.3	274	235.3	261.7	326.5	284.8	91.1	274	266.2	242.7	227	322	319.7	256.8	327.8	245	247.2	307.5	70.9	311.6	198.1	340.1	268.9	331.5	184.3	329.3	353.9	355
HO_GC18_052	245.2	102.7	213	221	86.2	178.2	161.6	165.5	160.2	185	174.2	191.6	337.4	335.2	185.8	138.3	386.2	121.1	254.5	277.2	276.6	10.8	280.3	256.3	376.2	315.6	298.5	130	273.4	257.1	110.4	273.6	330.4	378.1	264.5	282.7	233.3	157.1	264.6	314.3	305.4	202.2	345.3	453.8	312.8	249.4	282.8	343.1	358.6
HO_GC18_053	157	135.5	255.6	183.1	121.9	186.7	213.9	152.6	203.1	209.9	183.2	218.7	323.9	299.2	200.6	154.1	418.2	158.9	242.2	360.8	318.4	38.4	267	283.3	517.4	323.1	344	135.6	301.4	376.9	138.5	245.2	336.7	378	312	291.4	234.9	209.3	282.9	662.3	347.4	250.9	360.3	528.7	349.4	200.1	312.8	353	364
HO_GC18_054	621	171.4	207.5	203.9	94.1	218.6	164.9	162.6	190.2	161.8	179.1	149.8	296.7	332.2	270.9	155.3	298.3	167.5	231.6	350.8	235.6	23.3	236.2	162	240.7	303.8	185	213.6	224.4	249.6	128.1	200.2	333.2	348.7	364.5	287.6	230.5	195.7	278.3	156.7	467.9	257.1	334.6	433.4	316.3	219.2	262.8	365.4	285.7
HO_GC18_055	167.9	148.7	241.9	156.6	111.1	179.2	185.6	133.1	199	187.6	158.1	223.2	348.1	236.8	145.5	138.7	359.4	100.4	223.6	275.3	287.9	18.9	271.8	301.1	480.7	299.1	330.2	120.3	295.9	258.6	107.8	261.7	373.7	362.9	268	283	252.7	198.3	284.5	563.4	359.5	221.5	337.9	388.4	332.4	180.4	288	357	424.4
HO_GC18_056	239.4	253.6	306.7	228.1	232	297.1	283.2	217.7	282.1	203.7	208.4	210.3	332.4	243.2	216.5	216	391.5	157.3	290.9	235.3	246.6	3.1	246.3	278.5	392.8	325.5	276.1	33.5	267.3	224.7	223.7	190	308.8	300.7	248.5	313.1	221.6	268.3	280.8	311.1	311.1	183.5	322.7	212.6	287.3	126.1	304.4	314.7	324.4
HO_GC18_057	147.1	96	203.4	201.5	87.1	175.9	212.8	118.7	136.5	171.2	204.4	200	346.9	394.6	283.3	221.1	340.9	166.2	268.7	196.8	186.8	4.8	239.4	79.4	126.8	353.9	84.4	60.4	195.6	254.8	114.7	183.6	348.8	365.1	278.5	272.7	184.7	132.9	313	77.2	319	160	376.8	319.5	290.1	138.1	259.4	368.6	323.7
HO_GC18_058	285.1	246.8	265.2	228.4	228.2	304.2	269	247.2	257	245.3	216.8	209.6	339.5	230.5	229.4	237.1	411.6	188.3	265.9	189.9	310.6	1.8	266.5	296.4	321	401.3	308.4	28.6	306	267.7	288.1	208.7	364.4	342.1	312.8	391.5	251.2	279.4	311.5	84.9	294	210.4	349.3	277.4	333.7	180	320.5	297.1	369.7
HO_GC18_059	286.9	353.7	250.9	174	136.9	208.7	192.8	239.8	214.9	194.7	209.8	191.1	342.7	200.5	154.6	170	388.3	205.4	231.6	400.7	370.7	5.2	351.5	430.5	337.8	414.2	315.6	23.8	382.6	309.4	309.8	237.8	391.2	344.1	306.8	380.5	341	257.2	312	183.9	424.7	239.5	553.9	268.5	375.4	200	411.5	420.6	436.9
HO_GC18_060	234.3	189.8	257.7	275.9	218.5	217.8	252.6	182.2	250.4	247	279.3	256.3	378.1	434.5	392.4	329.1	387.9	399.7	387.2	313.3	295.3	7.5	216	89.9	169.6	315.5	92.4	102.3	204.4	283.1	216.8	218.2	363.2	353.4	303.2	335.3	209.6	199.5	257.4	27.1	346	212.1	342.1	375.2	353.4	133	311.8	385	334.8
HO_GC18_061	167.5	131.8	254.5	246.6	117.2	182.2	238.2	179.6	202.9	197	220.6	243.1	380.6	370.7	218	172.3	387.7	149	229.7	245	279.6	1.5	202.7	216.9	324	279.8	246.2	57.1	202.3	221.6	111.2	261.6	330.9	365.6	203.5	257.1	200.2	141.5	192.8	233.5	290.3	193.2	346.7	378.4	335.4	140	277	364.8	354.9
HO_GC18_062	247.7	205.7	287.7	162.6	199.7	280	215.4	154	218.7	204.8	175.5	178.4	312.6	239.5	171.1	190.2	352.2	112.2	272	182.9	280.6	8.7	277.1	265.2	363.2	317.7	296.1	43.1	293.7	260.7	248.9	222.6	344.7	296.8	237.5	294.6	205.8	253.2	273.8	203.8	291.2	200.2	293.4	275.7	310.8	119.3	302.3	296.9	293.1
HO_GC18_063	140.2	103.1	239.7	175.5	78.8	203.4	188.5	90.3	133	188.9	189.3	189.7	349	359.8	237.4	173	368.7	150	288.9	294.6	222.2	15.7	240.8	179.1	275.3	350	177.3	89.8	239.4	249.6	166.7	195.2	350.1	417.5	314.1	303.1	215.4	175.3	269.1	240.3	361.3	226.1	429.4	435.3	345.3	169.6	293.6	375.1	363.7
HO_GC18_064	275.5	286.5	267.4	269.1	231.2	252	235.5	218.4	300.7	231.9	343.6	333.3	321.2	193.7	322.4	335.4	366.8	342.2	372.8	297.4	243	233.3	243.7	297.3	272.6	245.1	250.7	293.4	312.9	275.2	243.7	289.7	277.2	295.8	316	267.7	296.3	251.4	284.1	443.6	345	292.5	399.5	367.8	419.8	326.7	351.5	374.2	349.1
HO_GC18_065	266.3	247.4	317.8	197.8	202.2	310.4	283.8	235	326.7	249	322.1	242.6	372.1	289.2	228.5	239.4	322.7	189.4	346.8	309.2	294.8	10.7	322.2	245.5	343.1	347.5	303.7	30.9	295.2	300.5	256.5	220.8	373.7	436.7	343.1	443.7	308.8	372.1	359.7	132.5	407.8	270.9	350	368.1	320.4	176.4	295.2	366	301.6
HO_GC18_066	291.9	291.8	302.9	230.8	262.1	294.2	242.9	245.2	275.4	250.5	281	261.9	327.8	284.7	245.6	291.9	359.8	246.2	296.8	267	316.2	102.4	265.5	274.2	447.9	347	344.2	93.8	304.2	278.2	250.7	233.5	305.2	336.3	272.8	325	252.1	310.9	296.4	445.4	337.6	232.4	338.5	295.2	343.5	214.4	336	338	353.3
HO_GC18_067	301.7	280	277.6	215.5	227.5	321	237.2	192.2	242.3	223.1	215.1	211.3	406.1	222.3	169.9	260.3	356.2	166.3	280.4	304.7	273.8	32.6	424	284.8	536.2	456.7	452.7	43	358	350.8	292.4	255.3	339.9	316.1	296	455	381.7	361.1	415	498.9	486.9	228.1	340.6	366.2	304.3	193.1	346.6	335.6	336.2
HO_GC18_068	275.5	223.9	382.9	214	193.1	251.5	222.9	180.8	218.6	215.4	241	194.8	321.1	223.4	173.2	187.3	379.4	148.8	253.3	273.4	237.2	17.4	237.3	226.9	305.1	282.7	347.7	27.2	292.8	242.3	221.3	201.1	292.8	288.7	239.1	370.3	265.3	241.2	325.3	153.1	343.9	177.3	316	280.1	367.4	100.1	278.5	372.9	364.9
HO_GC18_069	392.4	308.8	405.9	183.2	253.3	247	216.2	183.8	228.7	188.6	224.8	231.7	291.5	212.6	135.2	180.3	362.3	115.9	225.4	327.4	336.8	2.1	261.5	287.8	362.2	354	419.3	14	339.7	264.1	336.9	226.9	324.4	275.8	212.7	328.8	308.3	291.8	337	253.8	392.5	213.3	357.8	320.6	405.3	123.3	371.9	338.5	291.8
HO_GC18_070	310.8	291.2	334	306.7	263.9	300.3	311.4	248.2	319.2	286.5	270.5	277	331.2	295	307.4	288.6	371	277.3	360.8	415.1	337.5	76.5	287.6	285.4	484.2	325.3	348.7	80.5	308.6	304	286.4	274.6	328.8	339.6	307	352.9	290.7	341.6	353.8	653.3	344.7	234.6	355.8	374.7	342.5	156.6	344	356.3	354.5
HO_GC18_071	228.4	272.4	325.4	322.7	252.2	251.2	274.4	309.9	318.2	284.1	266.8	235.2	522.9	500.5	524	429.6	395	580.7	370.8	359.6	331.1	13	244.3	116.9	238.7	345.9	109.4	159	227.3	302.9	175.4	261.6	361.4	369.3	358.3	346.2	198.5	248.4	334.9	89.5	404.5	223.3	369.7	476	420.6	223.5	327.9	452	349.2
HO_GC18_072	295.9	267.9	329.5	220.7	227.9	253.3	194.9	139.1	180.6	167	156.4	183.6	334.5	222.2	148.4	179.5	317.2	96.4	235.2	301.2	311.7	4.3	259.9	251.6	354.4	325.8	367.3	4.4	334.3	263.8	274.5	208.3	326.4	357.8	215.5	343.9	256.6	309.9	322.2	286.8	281	161.9	319.4	272.8	328.4	91.1	293.1	289.6	271.3
HO_GC18_073	291.5	347.1	287.2	250.4	314.5	295.1	255.7	280.5	252.2	259	286.2	307.8	304.7	268.6	232.1	214.1	342.3	235.5	332.8	342.9	347.5	266.9	252.9	197.8	313.3	309	247	9.3	243.9	288.4	288.3	263.5	325.4	329.6	324.5	313.8	206.5	297	341.4	285.6	376.6	254.9	358.6	321.8	356.3	166.6	310.4	330.6	363.7
HO_GC18_074	288.8	235.3	295.5	227.1	256.1	273.4	194	198.2	257.6	234.7	192.1	192.8	319.9	229	158.8	145.3	313.9	131.5	250.9	328.1	324.1	14.2	286.3	312.6	444.5	332	422.9	45.7	337.7	273.9	303.3	269.8	359	379.3	354.7	457.3	343.7	410.5	391.1	372.2	328.5	187.7	348.3	345.5	341.5	153.5	341	352.8	324.5
HO_GC18_075	269.5	258.1	338.8	267.8	252.1	267.7	234.4	161.7	282.6	203.9	197.2	206.1	415.2	280.8	211.1	207.8	341	183.3	265.6	247.1	260.4	6.6	258.5	315	370.5	313.3	324.3	20.9	294	259.9	284	243.3	319.7	336.5	362.4	414.7	263.8	289.1	380.9	256	360	211.3	322.2	323.7	305.2	253.5	287.6	332.7	325
HO_GC18_076	160.9	78.6	213.2	159.6	66.7	124.6	160.8	90.1	91.2	138.2	179	106	365.9	321.4	211.2	187.7	345.8	109	244.6	211.2	257.4	5.9	203.7	67.2	90.3	363.2	37.8	50	158.5	214.8	57	166.1	337.7	341.5	235.1	248.2	186.4	116.6	240.7	16.7	322.9	138.7	364.9	263.5	300.4	185.3	203.6	312.4	310.1
HO_GC18_077	230.4	236.9	248.2	264.4	187.3	209.1	236.3	183.4	237	233.3	256.2	232	387	339.3	364.7	334.5	370.2	346.2	337.8	247.3	277.8	5.3	169.8	103.4	137.8	308	95.8	34.2	182.2	270.3	198.6	207.6	323.9	345.8	272.3	298.2	187.6	170.5	240.1	19.3	319.6	191.8	330.7	239.3	328.8	162.5	292.4	372.1	404.4
HO_GC18_078	242.1	208.1	272.2	273.8	164.8	236.6	255.4	183.2	211.8	237.4	220.1	241.8	393.5	387.7	282.9	192.4	383.9	188.4	326.3	262.1	265.5	15.8	240.9	238.7	428.3	301	247.2	54.8	239.1	303.6	79	218.6	360.7	378.5	292.1	310	241.3	249.7	249.5	315.5	304.3	207.5	347.7	430.4	308.5	151.7	250.2	346.5	330.9
HO_GC18_079	302.1	275.1	304.7	253.2	229.3	296.3	278.4	248.3	248.5	248.5	273.3	255.4	358.6	252	270.1	244	342.6	228	321.1	286.1	302.4	3.5	117	303.6	406.5	342.8	338.8	4.4	295.2	265.4	249.2	236.6	311.9	317.8	284.6	315.9	236.2	273.5	278.5	377	338.2	147.9	333.6	321.1	337.6	24.2	326.1	341.6	330.4
HO_GC18_080	285.1	245.4	293.1	235.2	198.5	255.6	257.6	209.9	222.1	230.1	204.4	217.3	351	225.3	226.4	238.4	341.3	180	320.6	245.2	327.4	2.7	126.4	311.8	374.4	359.2	357.1	2.2	291.4	233.3	215.7	176.5	312.2	361.5	281.7	344	269.8	278.3	322.8	208.8	339.9	134.5	336.4	374.7	336.5	59.6	292.9	315.6	337.5
HO_GC18_081	257.3	256.8	314.6	236.9	235.5	264.4	266.4	212.3	234.5	214	201	215.3	326.9	222.8	232.7	217.8	284.8	197.5	289	250.7	271.7	3	307.1	250.9	337.2	344.3	267.8	12.8	270.8	268.8	196.8	215.7	301.6	307.3	244	174.1	223	301.3	296.4	75.9	294.5	222.7	340.4	312.5	328	201.7	328.9	368.3	336.4
HO_GC18_082	235.1	217.3	287.4	228.5	196.1	252.3	233.5	182.8	207.6	214.4	203.4	224.1	369.2	275.6	230	259.4	364.9	190	320.4	243.6	277	4.5	293.2	245.6	348.9	331.4	272.5	5.5	247	231.5	181.8	203.4	307.7	328.4	244.4	180.4	224.6	256.2	279.6	123.5	298	192	354.1	288.4	313.5	163.9	301.9	330	336.7
HO_GC18_083	239.8	241.3	306.7	228.5	214.1	269.8	251.7	196.3	226	211.4	217	228.8	386.1	262.8	235.9	251.1	368.3	248.7	316.4	269.8	297.1	5	287.2	274.4	444.3	337.8	283.4	17	274.2	261.2	210.4	219.5	314.9	325.3	284.6	219.5	234	260.6	277.8	375.7	294.8	212.4	346.9	304.2	319.4	186.1	313.2	338.4	336.1
HO_GC18_084	155.1	104.9	241.6	184.5	97.9	164.4	237.3	142.9	172.5	207.8	193.1	218.8	354.2	327.7	236.6	183.6	337.4	246.1	316.2	272.7	250.8	1.9	241.9	198.9	159.4	312.4	231.2	30.2	235.2	236	165.3	196.1	309.9	341.5	254.7	204	207.2	184.8	243.4	79.4	296.8	202.2	325.6	323.7	325.4	190.9	311	316.5	358.3
HO_GC18_085	218.7	186.2	255.4	167.8	165.7	226.1	194.9	142.5	179.9	208.5	183.3	197.9	293.6	203.7	171.7	216.8	359	229.7	272.1	215.4	311.5	4.1	250.4	245.3	308.2	305	271.9	36.8	249.8	252.6	224.8	179.2	298.8	321.7	256.5	285.3	231.5	190.3	266.8	194.6	279.4	195.6	336.2	205.5	319.5	112.2	302.4	370.3	306.2
HO_GC18_086	275.5	239.7	341.4	225.9	214.3	261.7	280.1	235.6	233.6	220.8	221.8	235.3	347.2	311.2	287.7	234.5	368.1	270.7	282	248.6	310.9	45.3	292	285.1	324	343.6	280.9	29.9	284.2	257.4	249.1	271.5	299.8	322.4	268.7	330.3	252.4	271.9	277.9	218.2	311.8	196.1	326.3	282.7	332.2	187	316.2	342.7	338.9
HO_GC18_088	272.2	236.7	300.2	218.2	219.7	267.8	285.2	136.4	243.9	229.9	227.4	234.3	359.8	260.7	215.8	184.4	327.1	176	306.1	192.1	290.9	4.2	262.7	264.6	423.8	327.5	305.4	40.1	298	246.8	242.8	268.6	311.2	337.9	223.6	304	240.2	256.8	276.4	554.6	334.7	226	342	261.4	329.5	146.1	326.8	321.7	336.3
HO_GC18_089	251.2	227.8	295.9	219.5	203.8	259.7	274.5	139.7	237.6	206.9	209.8	206.3	358.8	227.2	201.2	172.2	319.4	148.9	288.5	222.5	297.4	5.4	275.2	294.3	399.6	324	330.3	49.5	293.7	236.1	223.5	278.1	304.2	328.8	228.7	300.2	228.8	250.8	246.6	259.3	335.3	220.7	360.7	265.9	326.6	149.3	317.6	328.3	321.3
HO_GC18_090	323.7	361.5	373.2	332.1	344.9	353.8	343	283.7	358.7	290.7	254.4	282.7	366.2	330.7	335.9	291.3	382	303.5	392.4	243.4	391.8	36.6	294.3	285.4	394.9	320.2	337.6	53.9	302.2	268.9	247.6	273.1	311.8	339.2	297.8	292.3	239	313.4	268.9	239.3	317.4	242.5	339.6	275.9	332.3	199.1	315.1	324.7	325.2
HO_GC18_091	270.1	314.1	351.4	316.2	272.4	329.8	329	218.8	287.8	258.8	244.6	264.7	342.7	252.1	269.9	242.4	302.8	193	350.7	280.1	323	37.5	308.5	266.4	389.7	329.7	306.2	13.4	281.6	231.8	168.8	271.3	279	329	326.4	318.7	254.6	348.3	271.4	233.1	310	207.7	323.1	264.8	330.2	190.8	279.4	290.4	297.1
HO_GC18_092	306.6	317.3	346.5	285.7	249.5	312.6	335.3	196.3	317.5	250.9	244.4	271.9	395.3	268.6	250.4	213.1	364.2	198.3	334.9	247.1	314.7	17.4	273.7	289.1	316.9	318.4	320	17.2	278.1	249.5	246.4	255.8	287.7	321.5	306.5	308.5	230.6	286.1	273	154.4	314.1	216.1	339.3	262	321.8	185.4	305.6	305.5	325.9
HO_GC18_093	271.9	270.3	326.8	277.2	285.7	316.4	308.3	228.4	318	279.9	247.7	269.8	337.4	260.2	302.4	263.8	331.8	262.8	348.9	284.7	307.8	7	217.4	162.5	259.8	321.1	247.9	7.5	225	256.7	205.2	251.8	271.6	347.7	291.2	287.7	221.5	255.2	264.5	90.5	306.3	224.6	328.9	278.4	325.3	171.7	313.2	324.7	314.9
HO_GC18_094	196.6	151.4	263.4	155.8	103	168.8	220.5	114.2	178.9	203.8	187.1	188	346.4	340.4	218	100.7	366.5	131.2	274.6	209.2	245.7	7.8	208.2	112.9	298.5	313.3	168.4	25.7	204.4	239.9	104.7	239.2	324.9	403.4	248.1	270	186.5	136.1	241.9	174.6	343.5	197.2	338.4	369.1	286.3	212	274.4	360.6	323.6
HO_GC18_096	207.4	150.3	252.7	172.7	108.3	202.8	216.1	119	242.4	205	174.6	213.2	320.8	215.4	162.1	96.8	325.7	88.9	209.3	237.6	306.8	3.7	232.5	213.2	477.4	304.7	270.5	2.1	238	257.5	117.4	220.7	297.6	331.2	231.1	262.4	193.8	183	224.4	449.4	300.6	206.9	336.3	274.1	324	146.6	251.6	288.7	324.6
HO_GC18_097	177.1	116.7	240.7	131.5	96.6	191.4	207.8	94.9	216	213.6	172.4	193.3	386.4	269.1	225.6	120.7	349	114.7	232.7	131.3	216.4	3.4	161.8	58.3	103.1	288.1	138.1	4.6	164.7	203.7	90.3	213.9	290.4	346.2	231.9	230.2	158.9	132.5	210.6	38.1	276	157.3	321.5	276.4	271.6	161.8	200.7	275.3	300.9
HO_GC18_098	192.4	145	264.2	168.5	86.7	211.5	221.8	113.6	199.9	228.7	221.1	234.8	352.4	340.8	247.5	130.4	392.8	135.5	313.8	206	269.8	4.2	212.4	209.2	349	268.6	205.5	42.7	196.8	221.4	57.1	199	342.9	388.3	240.2	276.1	230.9	140.8	213.8	152.3	300.6	179.2	343.2	369.8	286.2	123.1	279.7	314.3	298.5
HO_GC18_099	193	164.7	248.5	173	134	221.4	202.1	125.6	229.7	221.4	177.8	209.7	347.6	332.1	206.4	126.6	338.3	112.3	287.5	217.3	279.9	8.4	221.2	154	536.5	351.6	142.8	53.4	223.7	248	113.9	191.3	336.4	382.1	312.5	286.3	222.6	206.8	244.2	322.2	309.5	179.4	362.2	310.1	309.9	169.9	280.3	340.5	355.4
HO_GC18_100	179.4	155.1	247.9	178.9	138.3	225.7	223	121	235.6	214	186.8	205.7	349.4	377	298.5	184.4	338.2	189.6	307.2	211	280	4.1	238	145.7	301.6	361.3	171.6	19	195.9	226	71.9	199.3	327.3	372.3	265.7	266.8	210.1	188.3	236.5	114.7	298.3	171.2	321.7	352.5	313.6	251.8	309.5	342.6	337.9
HO_GC18_101	170.9	141.7	241.3	167.5	106.2	184.3	212.1	121.7	236.8	200.1	190.7	204.5	345.3	498.9	354.8	141.8	356.2	255.8	296.5	208.1	229.3	4.1	178.1	134.1	356.3	338.8	145.3	159.9	184.3	208.2	87.9	190.5	322.5	407.6	314.2	238.2	189	138.6	214.5	270.4	295.3	152.8	354.2	434.4	301.1	170.9	262.3	353.6	314.9
HO_GC18_102	284.6	288.9	307.3	273.5	244.9	318.6	300.1	234	304.6	255.8	253.7	261	359.1	304.9	291	313	345.2	255.4	316.3	229.6	305.6	6.7	258.2	276.1	389.4	355.7	262.9	34.3	247.2	244.2	213.1	238.2	311.1	340	321.4	306	261.2	275.8	270.1	114.6	296.1	212.1	339.5	304.8	327.9	158.4	308.9	351.9	348.1
HO_GC18_103	243.9	256	295.9	234.7	217.7	271.8	266.8	188.4	285.9	231.1	217.9	232	358.9	228.8	230.5	195.1	360.1	213.3	275	182.1	318.2	3.5	262.6	287.1	339.7	326.2	292.8	30.6	286.9	252.6	266.7	234.6	306.3	337.4	299	323.8	264.3	251.3	247.2	118.8	299.9	220.6	345.5	261.1	338.5	176.8	325.4	344.4	335.4
HO_GC18_104	277.9	280.7	323.9	204.8	205.4	250.5	299.4	173.3	342	242.4	245.3	268.8	383.6	289.4	260.4	168.2	376.7	221.1	272.7	251.8	304	28.5	226.7	200.7	370.1	306.3	214	54.6	209.6	223.5	95.7	206.1	318.8	367.7	289.5	257.8	244	228.1	228	253.4	302.6	202.2	325.2	288.2	324.4	164.2	289	290.4	323
HO_GC18_105	234	222.8	289.1	235.4	205.4	248.8	232.4	206.8	240.8	196.7	219.4	227.6	428.7	396.4	350.8	248.3	396.4	237.6	315.3	232.7	294.2	56	179.7	188	268	340.8	197.1	72.9	217.9	222.1	86.7	249.9	301.1	363.9	225.1	234.3	203.2	201.1	215.1	85.3	312.3	170.7	333.6	323.5	347.9	274.8	272.4	307.6	359.5
HO_GC18_106	290.4	300.7	329	286.8	265.8	310.1	303.8	226	282.5	257	268.2	272.9	356.5	314.7	306.6	270.3	350.5	252.4	325.6	266.6	361.3	59.3	302.5	322.1	520.6	366.9	320.5	57.5	318	279.5	235.6	247.3	325	354.6	268.3	339.3	273.6	327.8	304.8	683.7	349.4	253.8	373.1	300.3	361.4	228.1	355.1	362.1	369.5
HO_GC18_107	295.6	310.4	332.4	299.1	276.1	305.9	335.2	253.9	314.4	248.3	238.9	268.4	374.9	316.9	260.9	245.8	366.4	185.8	303.3	234.3	350.9	36.1	304	292.9	668.9	358	297.1	63.6	288.1	258.5	240.6	247.7	312.9	343.1	277.7	314.4	245.9	299.1	265.9	785.4	314.3	212.1	339.4	308.2	327.2	221.7	311	340.8	343
HO_GC18_108	256.3	226	311.2	267.3	210.8	256.6	293.1	242.2	231.9	261.3	228.9	223.1	478.9	429	274.9	272.5	417	203.9	328.9	275.9	323.3	24	240.4	274.6	373.9	362	318.8	15.1	286.8	260	201.4	296.8	330.7	376.1	319.8	317.8	281.6	216.9	268.7	312.7	372.9	219.1	347.6	379.8	323	194.4	324.4	348.1	362.5
HO_GC18_109	247.9	206.9	272.6	247.3	173	228.7	279.2	186.4	212.7	213.9	208.1	236.5	325.6	261.5	217.3	184.1	341.4	130.3	288.1	239.8	297.4	21.2	276.7	259.3	345.2	335.5	269.8	17.4	246	241.2	102.6	266.2	318.8	362.1	247.7	290.5	239.2	217.5	236.9	155.7	290.2	210.9	346.7	304.3	342.7	214.9	314.4	340.2	328.1
HO_GC18_110	330.8	256.4	225.9	55.7	329.5	278.3	275.4	332.1	364.1	65.7	329.9	357.9	338.5	267.6	289.7	277.3	258.7	207.7	311.2	279.2	261.9	254.5	298.2	191.1	248.5	307.8	224.6	190.3	306.6	245.3	328.6	276.8	306.4	317.5	151	195.4	248.9	203.3	252.6	259.6	326.7	250.6	283	151.3	349.6	249.9	345.7	148.5	303.6
HO_GC18_111	283	237.7	272.4	275.8	228.7	271.6	268.8	171.6	274.2	255.4	236	243.6	296	258.9	251.1	190.4	228.8	180.5	317.5	278	280.4	22.7	217.7	230.6	280.2	292.2	228.6	29	239.3	219.7	182.6	229.6	268.9	318.3	277.5	305.3	209.6	261.7	285.2	83.9	311.1	187.6	322.8	270.3	315.6	143.7	319	317.3	20.1
HO_GC18_114	269.5	292.1	343.2	290.7	265.6	302	309.2	232.4	275.9	272.5	235.5	228.5	308.7	240	243.6	227.5	226.1	168.5	315.5	289.4	311.2	42.1	284.9	286.7	397.1	319.9	277.5	19.4	294.6	249.1	222.7	232.7	313.5	323.6	294	329.9	272.3	305	288.1	149.2	344	226.2	340.3	316	308.6	198.2	348.9	290.6	24.9
HO_GC18_115	289	267.5	323.7	225.2	222.6	259.8	293.7	141.4	221.9	215.3	231.9	245.5	369.1	213.2	191	204.8	229.4	131.9	300.8	265.9	299.5	25.3	239.8	258.2	304.5	311.3	248.8	15.8	241.9	240.4	230	182.3	279.2	307.2	261.3	311.1	181.5	257.5	241.1	119.9	305.5	180	356.1	269.5	333	133.6	319.2	278.9	22.3
HO_GC18_116	266.5	248.3	274.7	219.5	201	251.4	284.2	123.4	218.5	237.8	233.2	212.9	331	264.4	180.8	144.7	208.6	122.2	310.1	368.8	336.2	42.4	284.6	278.1	405.8	330.5	265.3	40.6	257.9	259.7	89.2	203.1	341.9	373	255.2	322.9	209.3	248.2	253.1	269.8	304.3	209.5	351.8	310.9	344.1	186.9	322.5	299.2	25.4
HO_GC18_117	317.2	260.8	333.7	257.8	234.9	297.2	333.4	147.8	239.5	231.1	225.7	226.7	315.6	287.4	224.4	184.4	216.8	163.4	292	328.4	342.5	26.5	272.7	280.4	421.4	370.6	285.6	34.4	290.7	247.5	235	201.3	307.5	328.7	298.4	317.5	221.3	310.1	284.6	149.1	345.3	195.3	331.9	309	325.9	178.3	318.1	315	24.3
HO_GC18_118	308.3	270	351	268.1	240	290	316.5	142.9	224.4	195	210.3	205	351.2	206	174.9	153.6	208.9	84.1	288.9	289.2	336.5	33.1	274.1	274.7	494.9	382.6	309.8	20	290.3	249.8	258.9	215.8	316.8	371	290.5	339.9	232.2	310.4	298.3	437.2	350	189	350.6	290.3	344.7	159.7	321.8	308	26.4
HO_GC18_119	272.1	238.1	318.9	258.2	201.6	260	257.3	119.4	219.5	235.5	213.6	229.1	393.4	286.3	173.5	128.4	197.9	119.2	285	271.7	299.9	29.1	222.9	206.5	403.9	301.6	203.5	32.7	234.9	247.4	148.5	195	335.7	346.4	269.3	296.2	187.7	248.8	263.9	280.7	329.4	193.8	344	305.7	337.7	220.4	312.9	284.4	25.2
HO_GC18_120	327.7	229.2	258.3	220.2	200.9	244.7	250.1	108.5	207	202	189.3	203.3	334.4	218	204.5	162.6	210.5	139.2	279.4	300	304.3	24	248.8	280.3	359.7	318.9	279.7	20.2	278.1	241.8	236.6	202.2	314.7	332.3	293.9	305.4	218.9	258.1	274.4	203.8	324.4	202.4	346.1	240.9	325.4	166.5	341.9	321.8	23.7
HO_GC18_121	265.1	241.6	318.9	288.7	232.1	275.9	248	184	241.4	261.8	206.8	256	386.9	215.2	158.8	254.5	331.2	172	313	343.7	366.8	74.7	175.3	200.6	277.9	318.2	203.1	14.6	202.3	225.8	164.7	178	281.1	324.2	302.9	256	192.2	296	322.6	181.7	334.4	223.1	349.4	284.9	340.2	62.6	259.9	308.9	350.5
HO_GC18_122	209.7	189	264.6	269.3	202.6	221.5	201.8	176.7	254.6	166.5	169.6	209	338.6	102.5	143.8	204.1	302.2	138.6	300.1	217.5	354.6	32.2	161.5	151.2	350.7	283.2	128.1	24.2	204.7	187.7	75.9	181.8	262.4	290.6	197.7	223.9	158.8	255.8	202.3	142.7	302.4	190.8	295.4	233.9	224.2	79.6	224.4	237.1	342.1
HO_GC18_123	213.9	201.1	268.7	216	169.8	208.1	229.4	155	174.4	224	193.2	271.5	328	107.6	118.9	148	345.5	159.7	166.2	217.8	277.2	4.3	139.8	249.2	268.2	258.8	218.1	10.4	204.9	144.4	290.1	156.9	229.1	161.1	145.1	179.7	92.4	184.8	206.4	96.3	336.6	192.1	278.3	200	230.5	15.2	245.3	220.4	336.5
HO_GC18_124	236.9	249.8	263.3	257.4	226.6	250	233	184.6	220.7	204.2	251.1	288.1	378.3	307.2	243.3	256.7	358.2	252.4	357.1	281.4	335.5	106.7	210.1	224.5	299	296.4	226.8	18.5	206.9	237.5	216.5	204.6	270	300.9	224.2	279.6	204.7	246.3	296.1	212.3	348.4	204.8	350.7	253.6	345.7	160.4	319.8	306.2	334.9
HO_GC18_125	249.3	235.3	390.7	299.9	226.1	293.4	282	127.3	238.8	264.6	183.3	352.9	380.5	147.2	162.6	197.2	365.4	164.4	263.8	55.4	360.4	3.6	177.3	262	234.4	331.3	200.8	2.5	158.4	153.3	136.4	154	262.3	197.1	171.1	274.5	177.7	239.5	311.8	183.7	285.6	165.2	269	171.7	217.3	12.7	225.4	209.3	296.4
HO_GC18_126	273.2	220.4	335.2	250.6	209.2	278.5	264.1	149	225.7	273.4	176.7	257.5	336	77.3	148.2	90.2	303.3	111.7	212.7	193.9	303.5	4.9	185.2	229.1	192.7	324.4	211.3	2.8	184.4	199.9	81	155.1	294.1	305.9	134.3	235.3	115	207.8	265.7	85.1	297.2	238.8	232	195.3	224.5	12.5	227	151.4	339.5
HO_GC18_127	306.9	262.2	72	3.7	220.6	88.5	171.5	357.8	370.9	6.3	335.2	297.6	304.3	231.6	265.4	186.6	207.7	175.1	226.4	229	219.5	219	263.8	149.5	223.2	302.7	264.4	108.7	243.5	256.4	383.6	216.2	281.3	337.1	137	104.6	249.2	164.5	100.2	206.6	282.1	172.6	202.3	259.1	272.6	264.7	292.2	126.9	249.5
HO_GC18_128	291.6	131	343.2	242.1	216.4	171.1	129.3	94.8	136.6	218.6	332.6	337.6	307.7	296.6	260.6	330.1	370	185.6	342.1	289.7	330.5	263.7	245.9	266.7	180.7	334.7	317.7	6.1	325	378.5	301.6	311.6	338.1	311.1	255.7	346.5	289.9	212.5	290.3	110.4	234.6	199.2	359.5	234.5	311.2	76.3	332.6	352.6	353.4
HO_GC18_129	280.9	241.7	267.8	28.7	357.3	224.6	224.5	285	316.9	18.8	327.7	323.6	340.4	247.6	220.7	334.2	351.8	255.2	241	241.9	294.5	346.2	268.3	194	233.2	273.9	220.6	226.2	291.6	237.4	391.1	227.2	289.4	363.1	305.3	203.6	245.4	238.3	246.5	318.9	319.6	188.9	270.1	200.4	398.8	320.8	319.3	185	295.3
HO_GC18_130	343	260.1	125.5	3.6	231.8	198.9	168.6	313.4	334.2	7.6	349.6	370.1	231.4	249.1	249.4	256.9	309	203.9	211.1	241.3	215	214	256	139.1	235.3	335.1	313.9	198.3	99.8	233.5	440.4	227	357.9	357.6	188.7	139.8	307.4	179.5	204.3	167.3	311.9	161.9	325.9	308.7	318.2	278.9	308.8	68	314.4
HO_GC18_131	158.9	151.4	248.6	214.6	163	240.9	232.8	165.7	196.3	210.8	180.9	187.6	314	252.3	190.9	214.3	310.9	163.6	417	258.6	282.7	153.6	203.6	265.5	320.6	303.8	159.8	12	184.2	285.4	98.5	194.6	269.4	330.4	240.7	262.5	235.6	266.5	183.7	253.2	313.2	310.6	306.7	328	318.5	403.5	314.5	348.1	350.9
HO_GC18_132	225.2	220.8	280.1	221.1	199.4	288.7	256.6	173.7	138.8	231	203.7	283.8	332.1	80.3	198.1	99	351.5	119.3	263.6	261.4	279	0.7	307.8	197.1	208.8	355.9	234.2	0.6	217	198.9	124.5	158.4	301.4	303.9	136.8	258.2	142.2	241.5	412.4	120.4	358.7	270.7	279.5	270.2	201.1	19.4	300.3	186.4	368
HO_GC18_133	181.7	132.2	282.3	233.9	141.4	196.8	204.2	145	171.1	228.6	232.5	254.6	322.6	197.2	169.9	126.3	326.9	214.5	296	315	355	161.7	321.1	264.6	293.7	324.7	237.3	3.5	303.8	233.1	210.2	256.2	325.2	351.3	241.6	304.2	249.6	162.1	256.6	210.5	276.9	221.7	349.8	230.2	336.6	117.2	269.4	358.6	353
HO_GC18_134	120.2	46.9	196.1	162.1	44.6	118	106.4	67.8	100.3	179.6	178.6	259.3	324.3	269.9	211.5	169.7	314.4	245.7	307.3	226.8	261.5	101.7	185.2	212.2	176.1	113.5	208	7.1	230.8	198.5	196.7	181.3	267	285.2	221.1	264.8	191.1	104.7	263.6	94.7	258.7	218.9	330.9	273.3	339.1	211	293.7	301	351.3
[truncated: 11 more columns]
