# Supplementary material for: Comprehensive pharmacogenomic characterization of gastric cancer
Source: Genome Med. 2020 Feb 18;12:17. doi: 10.1186/s13073-020-0717-8 (PMC7029441; doi:10.1186/s13073-020-0717-8)
Supplement: Supplementary file 7 — Additional file 7: Table S6. Tumor type-specific drug associations. Wilcoxon rank-sum test was applied to determine the relative difference of drug sensitivity between individual tumor type and the rest. [file 13073_2020_717_MOESM7_ESM.xlsx]

## Sheet: GC_subgroup_drugresponse3_20190
group_id	drug_id	FoldChange	Pvalue	FoldChangelog2
Diffuse	Pazopanib	-1.08902	0.000521347	-0.123032
Mixed	Carfilzomib	2.67975	0.00108588	1.4221
Signet_ring	Dacomitinib	-1.27841	0.0011311	-0.354352
Intestinal	Regorafenib	1.17644	0.00149176	0.234426
Diffuse	Regorafenib	-1.16054	0.00194659	-0.214798
HER2p	Regorafenib	1.22442	0.00267994	0.292098
HER2n	Regorafenib	-1.22442	0.00267994	-0.292098
Mixed	Trametinib	2.07621	0.0035074	1.05395
Signet_ring	Afatinib	-1.22448	0.00497676	-0.292173
HER2p	PF-05212384	1.23943	0.00596814	0.309672
HER2n	PF-05212384	-1.23943	0.00596814	-0.309672
Mixed	AUY922	1.86475	0.00634807	0.89898
Diffuse	PF-05212384	-1.24564	0.00713484	-0.316886
Diffuse	Dacomitinib	-1.26463	0.00781623	-0.33872
HCNA	Olaparib	-1.05818	0.00806885	-0.0815846
Diffuse	AZD4547	-1.24816	0.00814644	-0.319803
Diffuse	Trametinib	-1.50864	0.00814644	-0.593247
Tubular	Dacomitinib	1.17349	0.00858128	0.2308
Diffuse	Cediranib	-1.11995	0.00922801	-0.163432
Diffuse	AUY922	-2.4403	0.00974583	-1.28706
Diffuse	BGJ398	-1.21666	0.0102889	-0.282923
Diffuse	Ibrutinib	-1.17759	0.0102889	-0.235836
Signet_ring	Gefitinib	-1.14279	0.0116617	-0.192556
Signet_ring	Ibrutinib	-1.1808	0.0117689	-0.23977
HCNA	Tivozanib	-1.08661	0.012183	-0.119831
Diffuse	AEE788	-1.10105	0.012734	-0.138879
Diffuse	AZD6244	-1.20904	0.0134189	-0.273866
HCNA	Vemurafenib	-1.06551	0.0147947	-0.0915411
Mixed	Crizotinib	1.13582	0.0155393	0.183735
Mixed	Vandetanib	1.14455	0.0155393	0.194779
Signet_ring	INCB28060	1.04103	0.0166871	0.0580103
Tubular	Dasatinib	1.26626	0.0170375	0.340572
Tubular	Pazopanib	1.0624	0.0172909	0.0873307
Intestinal	Pazopanib	1.05727	0.0175343	0.0803505
Signet_ring	AUY922	-4.40609	0.0180459	-2.1395
Mixed	Neratinib	1.30257	0.0180543	0.381362
HER2p	BEZ235	1.15932	0.0186222	0.213284
HER2n	BEZ235	-1.15932	0.0186222	-0.213284
Mixed	PF-05212384	1.22641	0.0188786	0.294438
Papillary	Trametinib	2.30308	0.0189376	1.20357
Signet_ring	AEE788	-1.16947	0.0205402	-0.225854
Signet_ring	Vemurafenib	-1.0693	0.0216176	-0.0966628
Diffuse	Ruxolitinib	-1.10256	0.0222174	-0.140859
Tubular	Afatinib	1.13016	0.0246403	0.176528
Intestinal	Ruxolitinib	1.10802	0.0253808	0.14798
Tubular	Ibrutinib	1.11827	0.0255239	0.161272
Diffuse	Neratinib	-1.20979	0.0269172	-0.274762
Diffuse	Vandetanib	-1.10149	0.0269172	-0.139456
LCNA	Vemurafenib	1.05564	0.0280768	0.0781231
HCNA	Cabozantinib	-1.07401	0.0284635	-0.103008
Tubular	Everolimus	-1.11962	0.029137	-0.163015
Mixed	BEZ235	1.36939	0.0297052	0.453538
Papillary	AZD6244	1.54488	0.0309467	0.627494
Tubular	Vandetanib	1.09267	0.0312085	0.127863
HER2p	BKM120	1.1543	0.0313513	0.207018
HER2n	BKM120	-1.1543	0.0313513	-0.207018
Tubular	INCB28060	-1.02642	0.0318551	-0.0376271
Signet_ring	Dasatinib	-1.2997	0.0337298	-0.378178
Mixed	LDK378	1.16535	0.0339436	0.22076
Signet_ring	BYL719	-1.12884	0.0345456	-0.174835
HCNA	Dasatinib	-1.16536	0.0366044	-0.22078
Diffuse	BMS-599626	-1.09931	0.0379113	-0.136602
Signet_ring	Pazopanib	-1.06869	0.0385828	-0.0958449
Signet_ring	Everolimus	1.15463	0.0385837	0.207434
Mixed	Afatinib	1.25562	0.0386991	0.328402
HCNA	Crizotinib	-1.04561	0.0395037	-0.0643497
Diffuse	ABT-888	-1.07165	0.0424697	-0.0998388
Mixed	LDE225	1.0923	0.0428667	0.127365
Diffuse	Afatinib	-1.19354	0.0443702	-0.255247
Carcinoma	BKM120	1.16789	0.0471972	0.2239
MSI	Olaparib	1.12046	0.0476775	0.164096
Signet_ring	ABT-888	-1.06448	0.0478697	-0.0901525
HER2p	BGJ398	1.21875	0.0478988	0.285402
HER2n	BGJ398	-1.21875	0.0478988	-0.285402
EBV	Neratinib	1.27051	0.0492195	0.345408
Diffuse	Dasatinib	-1.25802	0.0504989	-0.331155
Carcinoma	Trametinib	-2.65512	0.052714	-1.40878
Mixed	AZD6244	1.25528	0.0529808	0.328014
Intestinal	Everolimus	-1.11369	0.0600452	-0.155353
HER2p	AEE788	1.13144	0.0603751	0.178163
HER2n	AEE788	-1.13144	0.0603751	-0.178163
Carcinoma	PD-0332991	1.11636	0.0608925	0.158802
LCNA	Sunitinib	-1.05089	0.0636886	-0.0716052
Signet_ring	CI-1033	-1.10491	0.0657411	-0.143926
Mucinous	Cabozantinib	-1.11036	0.0669703	-0.151022
Mixed	Cediranib	1.10375	0.0672032	0.142418
Mixed	Bosutinib	1.25378	0.0672032	0.326279
HER2p	Dabrafenib	1.09609	0.0678863	0.132362
HER2n	Dabrafenib	-1.09609	0.0678863	-0.132362
HER2p	Ruxolitinib	1.07185	0.0678871	0.100097
HER2n	Ruxolitinib	-1.07185	0.0678871	-0.100097
Signet_ring	Nilotinib	1.09271	0.0691145	0.127917
Signet_ring	BKM120	-1.09318	0.0696056	-0.128535
Diffuse	Dovitinib	-1.09879	0.0703076	-0.135911
Papillary	AZD4547	1.30349	0.0725727	0.382383
Signet_ring	PF-05212384	-1.15638	0.0731428	-0.209621
Mixed	CI-1033	1.17158	0.0753614	0.228458
Mixed	AZD5363	1.15365	0.0756559	0.206203
Carcinoma	LGK-974	1.06677	0.0777259	0.0932475
Carcinoma	Erlotinib	1.32859	0.0777301	0.409894
Carcinoma	CI-1033	1.21744	0.0804202	0.283854
MSI	Carfilzomib	-4.28354	0.0804878	-2.0988
HCNA	Sunitinib	1.04722	0.0813398	0.0665638
Intestinal	BGJ398	1.1595	0.0846449	0.213505
Diffuse	BEZ235	-1.21158	0.0855388	-0.276888
HER2p	BYL719	1.14081	0.0876168	0.190064
HER2n	BYL719	-1.14081	0.0876168	-0.190064
Tubular	Gefitinib	1.06686	0.0881948	0.0933671
Mixed	Gefitinib	1.14782	0.0911222	0.198891
Diffuse	Lapatinib	-1.10516	0.0923894	-0.144253
Signet_ring	Vandetanib	-1.09721	0.092461	-0.133834
LCNA	Cediranib	1.06689	0.092627	0.0934073
LCNA	Dasatinib	1.12831	0.0926309	0.174161
Tubular	AEE788	1.04291	0.0933928	0.0606078
HER2p	Crizotinib	1.07581	0.093423	0.105424
HER2n	Crizotinib	-1.07581	0.093423	-0.105424
Tubular	Vemurafenib	1.04762	0.0944624	0.0671144
LCNA	Cabozantinib	1.05304	0.0946584	0.0745599
Intestinal	BMS-599626	1.07196	0.095432	0.100245
EBV	Crizotinib	1.09793	0.0965387	0.134783
LCNA	Tivozanib	1.06331	0.0981154	0.0885628
Carcinoma	AZD5363	1.13831	0.0981762	0.186889
Mixed	AZD4547	1.1664	0.0984858	0.222065
Mixed	Lapatinib	1.14628	0.0991459	0.196956
Intestinal	AEE788	1.0748	0.0996329	0.10407
Intestinal	Dacomitinib	1.14812	0.0996329	0.199272
Intestinal	Dasatinib	1.26138	0.0996329	0.334999
Signet_ring	Neratinib	-1.16343	0.102873	-0.218388
Mucinous	Crizotinib	-1.08503	0.10332	-0.117735
Mixed	Pazopanib	1.07127	0.104525	0.0993207
Mixed	Sunitinib	1.06571	0.104525	0.0918125
Carcinoma	AZD2014	1.23945	0.104748	0.309698
Papillary	Ruxolitinib	1.10452	0.104749	0.143414
Mucinous	LGK-974	-1.04638	0.105724	-0.0654089
Signet_ring	Regorafenib	-1.07231	0.108419	-0.100718
MSI	XL147	-1.09067	0.11042	-0.125214
Diffuse	Gefitinib	-1.1134	0.110781	-0.154976
Signet_ring	AZD6244	1.11738	0.112003	0.160114
HER2p	Dacomitinib	1.16225	0.11371	0.216917
HER2n	Dacomitinib	-1.16225	0.11371	-0.216917
Signet_ring	Sunitinib	-1.04728	0.116425	-0.0666407
Mucinous	Dasatinib	-1.39647	0.118449	-0.481782
Signet_ring	AZD4547	-1.12473	0.118689	-0.169576
Intestinal	AZD4547	1.16712	0.120412	0.222948
HCNA	Cediranib	-1.06503	0.121494	-0.0908971
HER2p	Foretinib	1.09327	0.121893	0.128649
HER2n	Foretinib	-1.09327	0.121893	-0.128649
Mixed	Ibrutinib	1.13868	0.121997	0.187366
EBV	Bosutinib	1.23898	0.122161	0.309158
Carcinoma	BEZ235	1.28368	0.122707	0.360283
MSI	Dabrafenib	1.17718	0.124616	0.235335
HER2p	Dasatinib	1.25032	0.125078	0.322292
HER2n	Dasatinib	-1.25032	0.125078	-0.322292
HCNA	Vandetanib	-1.06415	0.125729	-0.0897045
Signet_ring	BEZ235	-1.15741	0.12648	-0.210903
Mixed	Sotrastaurin	1.16686	0.12651	0.222631
HER2p	INCB28060	-1.04341	0.128326	-0.0613049
HER2n	INCB28060	1.04341	0.128326	0.0613049
MSI	INCB28060	-1.11711	0.129652	-0.159767
Intestinal	INCB28060	-1.02619	0.130752	-0.0373012
Intestinal	Ibrutinib	1.11136	0.130752	0.152325
Mucinous	Pazopanib	-1.07885	0.130892	-0.109495
Tubular	Tivozanib	1.03532	0.131325	0.0500827
HER2p	Cediranib	1.06309	0.131639	0.0882627
HER2n	Cediranib	-1.06309	0.131639	-0.0882627
Diffuse	Tivozanib	-1.06321	0.132162	-0.0884256
HER2p	Neratinib	1.1587	0.132759	0.212503
HER2n	Neratinib	-1.1587	0.132759	-0.212503
Diffuse	Sunitinib	-1.05678	0.133012	-0.0796742
Tubular	Crizotinib	1.03543	0.133425	0.0502278
Diffuse	Axitinib	-1.07636	0.134465	-0.106158
Mixed	Dacomitinib	1.22444	0.134804	0.292116
LCNA	BGJ398	1.10523	0.13486	0.144343
Tubular	Nilotinib	-1.06529	0.138431	-0.0912435
Intestinal	Carfilzomib	-1.30356	0.142288	-0.382452
Mixed	Olaparib	1.0519	0.142668	0.0730026
Carcinoma	Neratinib	1.21163	0.142987	0.276953
Carcinoma	Sotrastaurin	-1.10001	0.142987	-0.137513
EBV	Afatinib	1.19778	0.148694	0.260359
LCNA	Olaparib	1.03733	0.151838	0.0528711
Tubular	Cediranib	1.0536	0.154311	0.0753301
Carcinoma	Olaparib	1.05904	0.15633	0.08276
HER2p	BMS-599626	1.04149	0.156727	0.0586472
HER2n	BMS-599626	-1.04149	0.156727	-0.0586472
Tubular	PF-05212384	1.10906	0.159094	0.149336
HCNA	BMS-599626	-1.03332	0.160702	-0.0472925
Intestinal	Bortezomib	-1.6237	0.162873	-0.699289
Carcinoma	Sunitinib	1.10007	0.163352	0.137593
Tubular	BKM120	1.07868	0.163986	0.109268
Carcinoma	PF-05212384	1.2467	0.165744	0.318113
Mucinous	CO-1686	-1.05519	0.16729	-0.0775065
LCNA	Crizotinib	1.02756	0.170407	0.0392179
Mixed	Dovitinib	1.08852	0.171138	0.122374
Tubular	Regorafenib	1.05018	0.172397	0.0706397
HER2p	Axitinib	1.05256	0.172605	0.073903
HER2n	Axitinib	-1.05256	0.172605	-0.073903
Tubular	AZD6244	-1.11356	0.174117	-0.155181
Diffuse	CI-1033	-1.0965	0.174312	-0.132902
HER2p	AZD4547	1.16216	0.175368	0.216813
HER2n	AZD4547	-1.16216	0.175368	-0.216813
Diffuse	Foretinib	-1.08172	0.175688	-0.113329
HCNA	Ibrutinib	-1.08085	0.180182	-0.112171
Intestinal	Cediranib	1.07136	0.180965	0.0994369
MSI	BYL719	1.14116	0.182332	0.1905
Carcinoma	Tandutinib	1.05259	0.18583	0.0739499
Mixed	ABT-888	1.07459	0.187482	0.103781
Signet_ring	PD-0332991	1.05874	0.18932	0.0823475
Carcinoma	Tivozanib	-1.08633	0.191126	-0.119458
HCNA	Dovitinib	1.0531	0.192913	0.0746376
Mixed	Panobinostat	1.28864	0.196055	0.365844
Carcinoma	Bosutinib	1.09532	0.196529	0.131353
Mucinous	Vandetanib	-1.10688	0.196783	-0.146495
HER2p	Pazopanib	1.0546	0.198638	0.0767012
HER2n	Pazopanib	-1.0546	0.198638	-0.0767012
Mucinous	AZD5363	-1.09686	0.198746	-0.133378
EBV	Axitinib	-1.11023	0.198959	-0.150863
EBV	Tivozanib	1.0442	0.198965	0.0623985
EBV	Dacomitinib	1.14964	0.198968	0.201185
EBV	Panobinostat	-1.20433	0.198968	-0.268228
Diffuse	BKM120	-1.07995	0.199534	-0.110962
LCNA	Ibrutinib	1.08567	0.200153	0.118584
EBV	Foretinib	-1.129	0.201516	-0.175042
Intestinal	Axitinib	1.0668	0.201686	0.0932917
Diffuse	Olaparib	-1.05474	0.202665	-0.0768806
MSI	LY2835219	-1.1119	0.203016	-0.153029
Signet_ring	Cabozantinib	-1.03206	0.203814	-0.0455216
Mixed	AEE788	1.06397	0.204901	0.0894631
Mixed	AZD2014	1.22078	0.204901	0.287804
Mixed	BGJ398	1.12664	0.204901	0.172021
Mixed	Bortezomib	1.61597	0.204901	0.692403
Tubular	Cabozantinib	1.02503	0.205338	0.0356611
Tubular	AUY922	2.7064	0.207275	1.43637
Carcinoma	BYL719	1.09782	0.207667	0.13464
HER2p	AZD6244	1.16519	0.207925	0.220566
HER2n	AZD6244	-1.16519	0.207925	-0.220566
Tubular	XL765	-1.04727	0.208276	-0.0666281
Signet_ring	Crizotinib	-1.03349	0.208429	-0.0475194
Mucinous	Ruxolitinib	-1.1092	0.208773	-0.149521
MSI	CO-1686	-1.10044	0.210281	-0.138086
MSI	Lapatinib	-1.27171	0.210285	-0.346767
Tubular	PD-0332991	-1.03487	0.212237	-0.0494444
Signet_ring	Tandutinib	-1.01506	0.213119	-0.021559
Carcinoma	Dabrafenib	1.13331	0.213405	0.180543
Tubular	AZD5363	1.05279	0.21626	0.0742185
HER2p	LDE225	-1.06845	0.217519	-0.0955171
HER2n	LDE225	1.06845	0.217519	0.0955171
HER2p	Afatinib	1.11323	0.217521	0.154753
HER2n	Afatinib	-1.11323	0.217521	-0.154753
HCNA	ABT-199	-1.04705	0.21774	-0.0663306
Signet_ring	Lapatinib	-1.05149	0.217893	-0.072434
EBV	Cabozantinib	1.08557	0.220031	0.118459
Mucinous	Cediranib	-1.10249	0.221279	-0.140769
Mixed	ABT-199	1.12421	0.223419	0.168906
Carcinoma	Lapatinib	1.12551	0.225225	0.170585
Tubular	BEZ235	1.12192	0.225504	0.165969
EBV	CI-1033	1.08265	0.225539	0.114568
Mucinous	LY2835219	-1.09168	0.225566	-0.126557
LCNA	PF-05212384	-1.08427	0.229477	-0.11672
Diffuse	LDK378	-1.05498	0.231215	-0.0772121
Papillary	XL147	-1.10451	0.231302	-0.143405
Signet_ring	Ruxolitinib	-1.02619	0.236454	-0.0372913
HER2p	Tandutinib	1.03007	0.237654	0.0427465
HER2n	Tandutinib	-1.03007	0.237654	-0.0427465
Tubular	ABT-888	1.03023	0.238265	0.0429711
Mucinous	AUY922	-1.01147	0.238763	-0.0164592
MSI	Vandetanib	1.13141	0.24121	0.178121
Carcinoma	Everolimus	1.19308	0.243816	0.254695
Signet_ring	Trametinib	1.13487	0.245489	0.182525
Mixed	Foretinib	1.07711	0.247957	0.10716
Tubular	BYL719	1.08056	0.24928	0.111786
Papillary	ABT-888	1.08674	0.250245	0.120002
EBV	LDE225	1.08722	0.251535	0.120639
Signet_ring	Imatinib	1.02766	0.252086	0.0393676
Mixed	Cabozantinib	1.09268	0.253296	0.127874
Signet_ring	LDK378	-1.04792	0.253418	-0.0675264
EBV	PF-05212384	1.14309	0.254547	0.192935
Papillary	Regorafenib	1.14554	0.256793	0.196032
Tubular	AZD4547	1.07123	0.258346	0.0992724
Intestinal	ABT-888	1.03631	0.259724	0.0514551
Intestinal	AZD6244	1.0748	0.259724	0.104066
Mucinous	Tivozanib	-1.1185	0.262002	-0.161569
Mucinous	Lapatinib	-1.09315	0.262004	-0.128489
Papillary	AUY922	-1.17649	0.263439	-0.234491
Papillary	BGJ398	1.21213	0.263459	0.277546
Mucinous	AZD6244	-1.12393	0.264408	-0.168553
EBV	Lapatinib	1.08349	0.266857	0.115679
Diffuse	INCB28060	-1.00874	0.267908	-0.0125613
HER2p	Tivozanib	1.04362	0.270276	0.0615909
HER2n	Tivozanib	-1.04362	0.270276	-0.0615909
LCNA	AZD2014	-1.0914	0.270654	-0.126186
Tubular	Neratinib	1.10676	0.272367	0.146348
Papillary	PF-04449913	1.09088	0.273679	0.125486
Carcinoma	PF-04449913	1.09323	0.273679	0.128591
Mixed	PF-04449913	1.12916	0.274634	0.175252
EBV	Olaparib	1.02223	0.276342	0.0317264
Signet_ring	BMS-599626	-1.03123	0.276865	-0.0443635
Signet_ring	Foretinib	-1.05857	0.276869	-0.0821205
Carcinoma	XL765	1.07811	0.277145	0.108507
Papillary	Lapatinib	1.15004	0.277147	0.201689
EBV	PF-04449913	1.09865	0.279563	0.135728
Signet_ring	Cediranib	-1.04715	0.281151	-0.0664687
Mucinous	Trametinib	-1.17312	0.281669	-0.230345
Signet_ring	ABT-199	-1.02829	0.284035	-0.0402483
MSI	Axitinib	-1.1282	0.284194	-0.174028
Intestinal	PF-05212384	1.12806	0.285916	0.173842
HCNA	BGJ398	-1.06681	0.288038	-0.0933024
HCNA	PF-04449913	-1.04236	0.289618	-0.0598558
Intestinal	Imatinib	-1.03602	0.290211	-0.0510505
Mixed	CO-1686	1.06744	0.290995	0.0941531
Carcinoma	CO-1686	1.09552	0.291305	0.131613
Diffuse	LY2835219	-1.05519	0.291716	-0.0775079
Tubular	Sunitinib	1.03021	0.291859	0.0429336
EBV	Gefitinib	1.09709	0.292671	0.133684
Tubular	XL147	-1.01996	0.29436	-0.0285185
Carcinoma	Crizotinib	1.06429	0.294922	0.089885
Mixed	Everolimus	1.09023	0.297117	0.124632
Signet_ring	XL765	1.04743	0.297251	0.0668601
HER2p	PF-04449913	1.01981	0.297679	0.0282981
HER2n	PF-04449913	-1.01981	0.297679	-0.0282981
HER2p	Olaparib	-1.01654	0.299699	-0.0236606
HER2n	Olaparib	1.01654	0.299699	0.0236606
Intestinal	Nilotinib	-1.05261	0.302256	-0.0739741
Tubular	PF-04449913	-1.08624	0.304509	-0.119345
Carcinoma	LEE011	1.02626	0.305949	0.0373935
Papillary	Cabozantinib	1.10044	0.305952	0.138081
Carcinoma	Afatinib	1.15388	0.305952	0.206495
LCNA	BYL719	-1.04166	0.308356	-0.0588902
LCNA	Ruxolitinib	1.04739	0.311646	0.0667946
HER2p	Vandetanib	1.0464	0.312053	0.0654306
HER2n	Vandetanib	-1.0464	0.312053	-0.0654306
HCNA	Afatinib	-1.06466	0.312325	-0.0903894
HER2p	AZD2014	1.02949	0.314145	0.0419271
HER2n	AZD2014	-1.02949	0.314145	-0.0419271
Diffuse	AZD5363	-1.07161	0.318379	-0.0997749
Signet_ring	XL147	1.02814	0.318614	0.040039
Signet_ring	AZD5363	-1.05173	0.320179	-0.0727698
Mixed	LY2835219	1.0452	0.320749	0.0637795
Papillary	AZD5363	-1.10147	0.321073	-0.139427
Mucinous	Axitinib	-1.08229	0.321179	-0.114089
Tubular	Imatinib	-1.01826	0.321486	-0.0261062
Tubular	CI-1033	1.04007	0.32149	0.0566808
Intestinal	LEE011	1.01709	0.321734	0.0244496
Diffuse	LGK-974	-1.03472	0.322709	-0.0492456
Diffuse	Sotrastaurin	-1.07931	0.322719	-0.11011
LCNA	AZD6244	1.08303	0.323346	0.115067
Mucinous	Ibrutinib	-1.08995	0.32394	-0.124256
Diffuse	Everolimus	1.04767	0.325572	0.0671783
LCNA	Dovitinib	-1.04099	0.326742	-0.0579598
LCNA	Foretinib	1.02382	0.326745	0.0339583
Carcinoma	Gefitinib	1.13638	0.328814	0.184445
Carcinoma	Cabozantinib	1.07651	0.328815	0.106359
Signet_ring	Sotrastaurin	1.03818	0.329666	0.05406
HER2p	AZD5363	1.03358	0.331197	0.047656
HER2n	AZD5363	-1.03358	0.331197	-0.047656
MSI	ABT-199	1.10475	0.332099	0.143719
HCNA	Ruxolitinib	-1.04602	0.332698	-0.064907
HCNA	Panobinostat	1.06121	0.332701	0.0857127
Signet_ring	Carfilzomib	-1.51253	0.332867	-0.596965
HER2p	Ibrutinib	1.07239	0.333371	0.100833
HER2n	Ibrutinib	-1.07239	0.333371	-0.100833
Tubular	Tandutinib	1.01036	0.333594	0.0148706
Diffuse	Crizotinib	-1.07585	0.334413	-0.105481
Mucinous	LDE225	1.08113	0.335121	0.112542
Diffuse	Carfilzomib	-1.60242	0.33596	-0.680252
Signet_ring	Tivozanib	-1.01754	0.33771	-0.0250867
HCNA	INCB28060	1.00709	0.337921	0.0101925
Mucinous	Vismodegib	1.0024	0.340801	0.00346069
Papillary	Axitinib	1.10303	0.344654	0.141478
LCNA	Trametinib	1.16263	0.34583	0.217393
Mucinous	BKM120	-1.09604	0.346546	-0.132297
Mucinous	Sunitinib	-1.05708	0.346549	-0.0800826
Diffuse	Erlotinib	-1.02126	0.349565	-0.0303535
Intestinal	LGK-974	1.02787	0.350432	0.0396633
Intestinal	Tivozanib	1.03569	0.350432	0.0505964
Mixed	XL147	-1.0501	0.351484	-0.070524
LCNA	PD-0332991	-1.01162	0.352935	-0.0166723
LCNA	ABT-199	1.03191	0.354738	0.0453157
Intestinal	LDE225	-1.04525	0.35536	-0.0638546
LCNA	CO-1686	1.04379	0.356532	0.0618336
EBV	XL765	1.05673	0.35671	0.0796114
HER2p	PD-0332991	-1.02186	0.357874	-0.0311912
HER2n	PD-0332991	1.02186	0.357874	0.0311912
Intestinal	AZD2014	-1.06945	0.358966	-0.0968723
Diffuse	Cabozantinib	-1.00981	0.361838	-0.0140811
Mixed	Tandutinib	1.04044	0.364477	0.0571936
HCNA	AZD2014	1.03082	0.36667	0.0437932
Intestinal	BKM120	1.06337	0.370455	0.0886476
LCNA	BMS-599626	1.01473	0.37112	0.0210896
MSI	LDK378	1.05151	0.373954	0.0724565
Carcinoma	XL147	1.03511	0.382046	0.0497824
Tubular	Dabrafenib	-1.01553	0.383445	-0.0222274
LCNA	LGK-974	1.01039	0.384186	0.0149129
Mixed	Tivozanib	1.05989	0.38451	0.0839199
MSI	AZD6244	-1.19998	0.384917	-0.263012
Mucinous	PD-0332991	-1.097	0.385375	-0.133562
Papillary	LDE225	1.00839	0.38635	0.012047
Papillary	Tivozanib	1.10353	0.386351	0.142121
Papillary	CI-1033	1.12292	0.386352	0.167253
HER2p	Dovitinib	1.06209	0.388265	0.0869071
HER2n	Dovitinib	-1.06209	0.388265	-0.0869071
HER2p	Cabozantinib	-1.12304	0.388265	-0.167407
HER2n	Cabozantinib	1.12304	0.388265	0.167407
Signet_ring	Olaparib	-1.00249	0.388579	-0.00359314
Intestinal	Dovitinib	1.05762	0.389626	0.0808201
Intestinal	Panobinostat	-1.07879	0.389626	-0.109408
Intestinal	Bosutinib	-1.04586	0.389626	-0.0646831
Tubular	Vismodegib	-1.02971	0.393933	-0.0422319
Carcinoma	BMS-599626	1.07488	0.395043	0.104177
Carcinoma	Dacomitinib	1.13791	0.395047	0.186392
HER2p	Erlotinib	1.00703	0.395494	0.0101004
HER2n	Erlotinib	-1.00703	0.395494	-0.0101004
MSI	CI-1033	-1.22968	0.39607	-0.298283
Diffuse	Tandutinib	-1.03204	0.397361	-0.0454964
HER2p	LGK-974	1.01494	0.40035	0.0213925
HER2n	LGK-974	-1.01494	0.40035	-0.0213925
Mucinous	Bortezomib	1.44755	0.400997	0.533609
Papillary	Ibrutinib	1.12698	0.403857	0.172467
EBV	Vandetanib	1.06788	0.403961	0.094746
HER2p	XL147	-1.05626	0.412673	-0.0789682
HER2n	XL147	1.05626	0.412673	0.0789682
Carcinoma	Imatinib	1.02673	0.412782	0.0380514
Carcinoma	AZD4547	-1.2254	0.412784	-0.293253
LCNA	Everolimus	-1.04068	0.413132	-0.0575233
LCNA	Imatinib	1.01958	0.415099	0.0279747
Papillary	LEE011	-1.04383	0.41729	-0.0618874
Carcinoma	LY2835219	1.0725	0.41729	0.100983
MSI	Gefitinib	-1.16555	0.418946	-0.221012
LCNA	BEZ235	-1.12077	0.419068	-0.164491
Tubular	Ruxolitinib	1.02363	0.42013	0.0336896
EBV	XL147	-1.03298	0.420505	-0.0468105
LCNA	AZD4547	1.05231	0.421057	0.0735622
Papillary	Cediranib	1.09051	0.421827	0.125004
MSI	LEE011	1.01881	0.424781	0.0268816
Mucinous	LDK378	1.05516	0.426753	0.0774653
HCNA	CI-1033	-1.0251	0.428583	-0.0357607
EBV	BGJ398	-1.22011	0.428932	-0.287007
HER2p	Nilotinib	-1.08722	0.430292	-0.12065
HER2n	Nilotinib	1.08722	0.430292	0.12065
Tubular	Lapatinib	1.02289	0.431207	0.0326444
Papillary	LY2835219	1.06432	0.440259	0.0899322
Tubular	BMS-599626	1.01581	0.442446	0.0226238
Intestinal	Crizotinib	1.00548	0.44406	0.00788887
EBV	Vismodegib	1.03913	0.446053	0.0553723
EBV	BMS-599626	1.05027	0.446057	0.0707549
Papillary	Carfilzomib	1.20382	0.449645	0.267614
Papillary	Dabrafenib	1.06731	0.449646	0.09398
Papillary	AZD2014	-1.22081	0.449647	-0.287833
Intestinal	Erlotinib	1.00454	0.451628	0.00653027
Tubular	ABT-199	1.01245	0.453857	0.0178554
Tubular	Foretinib	1.04907	0.458799	0.0691044
Carcinoma	Dovitinib	1.07197	0.459146	0.100271
Signet_ring	Axitinib	-1.02614	0.459336	-0.0372266
Diffuse	XL147	1.01434	0.459641	0.0205379
Tubular	Axitinib	1.02567	0.460447	0.0365613
MSI	Imatinib	-1.06056	0.460796	-0.0848269
MSI	Tandutinib	1.03132	0.460798	0.0444895
HCNA	LDE225	-1.02639	0.461687	-0.0375792
Mixed	Dabrafenib	1.05415	0.46359	0.0760757
Mucinous	LEE011	-1.06319	0.463709	-0.0883988
Carcinoma	INCB28060	1.02249	0.463938	0.0320877
HER2p	Trametinib	1.35502	0.466805	0.438314
HER2n	Trametinib	-1.35502	0.466805	-0.438314
MSI	Bortezomib	-1.58907	0.466965	-0.668179
Mucinous	Imatinib	-1.02326	0.467154	-0.033178
HCNA	Trametinib	-1.11845	0.470185	-0.161499
Mixed	PD-0332991	1.06659	0.471193	0.0929998
HCNA	LGK-974	1.01003	0.472313	0.0144019
EBV	Carfilzomib	1.43252	0.472473	0.51856
LCNA	Vandetanib	1.03111	0.472598	0.0441945
Mucinous	Tandutinib	-1.02699	0.474086	-0.038427
Diffuse	LEE011	-1.04181	0.476025	-0.0590861
Papillary	Sunitinib	1.03137	0.478476	0.0445657
Mixed	BMS-599626	1.06554	0.478873	0.09159
Mucinous	CI-1033	-1.04615	0.481081	-0.0650923
Signet_ring	Panobinostat	-1.08859	0.483098	-0.122466
Mucinous	BMS-599626	-1.04291	0.488123	-0.0606143
Papillary	Gefitinib	1.10614	0.488307	0.145532
Carcinoma	BGJ398	-1.20188	0.488308	-0.265291
Carcinoma	Ruxolitinib	1.04829	0.488308	0.0680335
HER2p	Vemurafenib	1.00393	0.488417	0.00566049
HER2n	Vemurafenib	-1.00393	0.488417	-0.00566049
Intestinal	AUY922	1.64002	0.490505	0.713713
Diffuse	Vemurafenib	-1.02103	0.492714	-0.0300314
Mucinous	Bosutinib	-1.10823	0.495226	-0.148257
Diffuse	BYL719	-1.05007	0.49589	-0.0704909
HCNA	Everolimus	1.02138	0.496179	0.0305237
Papillary	Nilotinib	-1.09902	0.498245	-0.136219
Diffuse	CO-1686	1.02805	0.498358	0.0399102
HCNA	Erlotinib	1.02304	0.498376	0.0328557
HCNA	PF-05212384	1.05011	0.50279	0.0705347
MSI	Trametinib	-1.40874	0.504897	-0.494405
Papillary	Erlotinib	1.13168	0.508289	0.178466
Mucinous	BGJ398	-1.0279	0.509591	-0.0397051
Mixed	Imatinib	1.04633	0.510248	0.0653393
HER2p	Gefitinib	1.05213	0.513362	0.0733181
HER2n	Gefitinib	-1.05213	0.513362	-0.0733181
HCNA	PD-0332991	-1.01101	0.513918	-0.015801
LCNA	BKM120	-1.01614	0.516214	-0.0231047
Tubular	LDK378	1.02586	0.516835	0.0368295
Mucinous	XL147	1.02973	0.516852	0.0422623
Mucinous	BEZ235	-1.10964	0.516854	-0.150087
Mucinous	Regorafenib	-1.07695	0.516855	-0.106956
MSI	Tivozanib	1.08792	0.517891	0.121576
MSI	ABT-888	1.04548	0.517892	0.0641637
Papillary	Dovitinib	1.06416	0.518439	0.089709
Papillary	Sotrastaurin	1.04829	0.518439	0.0680372
Carcinoma	ABT-888	1.05757	0.51844	0.0807523
Carcinoma	Foretinib	1.04251	0.518441	0.060063
Diffuse	ABT-199	-1.07627	0.518598	-0.106044
HER2p	Sunitinib	1.02522	0.518992	0.0359287
HER2n	Sunitinib	-1.02522	0.518992	-0.0359287
Signet_ring	LEE011	1.01995	0.519948	0.0284961
Tubular	BGJ398	1.03866	0.520368	0.0547221
Intestinal	Vemurafenib	1.01793	0.523225	0.0256421
Mucinous	PF-05212384	-1.10888	0.52417	-0.149109
LCNA	AZD5363	-1.02627	0.525181	-0.0374145
HCNA	Dacomitinib	-1.03977	0.525183	-0.0562703
Carcinoma	AUY922	-5.03152	0.528676	-2.33099
HER2p	CO-1686	-1.04058	0.533209	-0.0573832
HER2n	CO-1686	1.04058	0.533209	0.0573832
HCNA	AZD6244	-1.05347	0.534275	-0.0751558
HCNA	Gefitinib	-1.01698	0.534276	-0.0242933
Mucinous	Neratinib	-1.11877	0.538962	-0.161918
Mucinous	Afatinib	-1.04722	0.538963	-0.0665627
Carcinoma	Vemurafenib	1.04475	0.539048	0.063164
Diffuse	Nilotinib	1.02233	0.541822	0.0318578
Mixed	BKM120	1.04452	0.54271	0.0628335
MSI	BEZ235	1.08696	0.544389	0.120304
HER2p	LY2835219	-1.03525	0.544725	-0.0499788
HER2n	LY2835219	1.03525	0.544725	0.0499788
Tubular	CO-1686	1.00342	0.54541	0.00492428
Tubular	Trametinib	-1.14036	0.547225	-0.189489
LCNA	Erlotinib	-1.02256	0.547939	-0.0321825
LCNA	Lapatinib	-1.01392	0.547943	-0.0199377
HCNA	Bosutinib	-1.03508	0.548066	-0.0497388
Carcinoma	Carfilzomib	-1.0494	0.549503	-0.069569
Carcinoma	Dasatinib	1.17611	0.549506	0.234027
HER2p	ABT-888	1.01965	0.55053	0.0280675
HER2n	ABT-888	-1.01965	0.55053	-0.0280675
EBV	AZD4547	-1.18753	0.551786	-0.247963
EBV	Tandutinib	1.03114	0.551786	0.044241
LCNA	PF-04449913	1.01404	0.552553	0.020121
HCNA	BYL719	1.02939	0.552704	0.0417947
HCNA	Imatinib	-1.02455	0.555023	-0.0349891
EBV	AZD2014	1.27299	0.556649	0.348221
EBV	ABT-888	1.02556	0.556651	0.036411
Intestinal	Trametinib	-1.07946	0.561105	-0.110314
Diffuse	LDE225	-1.00846	0.562521	-0.012158
Signet_ring	CO-1686	-1.01313	0.564704	-0.0188252
HCNA	ABT-888	-1.01497	0.566725	-0.0214315
LCNA	AUY922	1.16654	0.568819	0.222234
Carcinoma	Cediranib	-1.07194	0.570711	-0.100219
MSI	Neratinib	-1.21154	0.571544	-0.276837
MSI	Dasatinib	1.17044	0.571548	0.227049
Mucinous	Sotrastaurin	-1.06603	0.57299	-0.0922531
Intestinal	Vismodegib	-1.06765	0.574017	-0.0944332
EBV	BEZ235	1.44709	0.576299	0.533157
Mucinous	Olaparib	-1.05592	0.576828	-0.0785053
Intestinal	Afatinib	1.05917	0.577555	0.082939
Intestinal	Neratinib	1.0489	0.577555	0.0688754
HCNA	AUY922	-1.07753	0.578522	-0.107732
Signet_ring	BGJ398	-1.0529	0.580028	-0.0743717
Intestinal	Foretinib	1.04583	0.580525	0.0646515
Papillary	LGK-974	1.02535	0.581455	0.0361095
Papillary	BMS-599626	1.05756	0.581459	0.0807332
Carcinoma	AZD6244	-1.09784	0.581461	-0.134674
Mixed	Dasatinib	1.03751	0.58287	0.0531277
HCNA	XL147	1.00007	0.583291	0.00010375
Signet_ring	Vismodegib	1.0303	0.584438	0.0430682
MSI	Vismodegib	1.09739	0.585354	0.134073
HCNA	Neratinib	-1.01524	0.588068	-0.0218146
Mucinous	Dacomitinib	-1.09417	0.588435	-0.129835
Signet_ring	Erlotinib	-1.01115	0.588869	-0.0159986
Signet_ring	AZD2014	-1.03371	0.588869	-0.0478261
HCNA	BKM120	1.01182	0.590464	0.0169591
Papillary	Bortezomib	1.21834	0.592303	0.284919
Papillary	Panobinostat	1.04905	0.592304	0.0690829
Tubular	Olaparib	1.00691	0.595339	0.00993479
EBV	LEE011	1.04413	0.596269	0.0623012
Papillary	CO-1686	1.05646	0.597755	0.0792331
Signet_ring	Dovitinib	-1.0259	0.600007	-0.0368958
HER2p	Panobinostat	1.00044	0.601052	0.000629615
HER2n	Panobinostat	-1.00044	0.601052	-0.000629615
Intestinal	Lapatinib	1.03071	0.603672	0.0436346
Intestinal	PF-04449913	-1.1282	0.603672	-0.174018
Intestinal	Vandetanib	1.02781	0.603672	0.0395774
HER2p	Carfilzomib	1.07578	0.607128	0.105379
HER2n	Carfilzomib	-1.07578	0.607128	-0.105379
Diffuse	Imatinib	1.0071	0.611567	0.010212
HER2p	Imatinib	-1.01203	0.613234	-0.0172515
HER2n	Imatinib	1.01203	0.613234	0.0172515
HCNA	Lapatinib	1.02053	0.614655	0.0293193
Signet_ring	LY2835219	-1.01982	0.615758	-0.0283131
LCNA	CI-1033	1.02817	0.616578	0.0400801
HCNA	Axitinib	1.00711	0.617091	0.0102257
Mucinous	Carfilzomib	-1.06051	0.619882	-0.0847566
HER2p	LEE011	-1.00063	0.622443	-0.000905935
HER2n	LEE011	1.00063	0.622443	0.000905935
EBV	PD-0332991	1.08817	0.626802	0.121908
EBV	CO-1686	1.00569	0.626806	0.00819065
HCNA	Vismodegib	-1.05378	0.626901	-0.0755728
Diffuse	Bosutinib	-1.09053	0.626903	-0.125024
HCNA	AZD5363	1.02003	0.626908	0.0286089
LCNA	Axitinib	1.02932	0.631232	0.0416917
Mixed	Nilotinib	1.04373	0.634258	0.0617522
EBV	LDK378	1.03553	0.637127	0.0503645
MSI	Bosutinib	-1.0027	0.642114	-0.00388466
MSI	Ruxolitinib	1.03986	0.642115	0.0563832
LCNA	INCB28060	-1.00638	0.643562	-0.00917658
Tubular	LY2835219	1.01755	0.645304	0.0250945
HER2p	XL765	1.01716	0.647291	0.0245535
HER2n	XL765	-1.01716	0.647291	-0.0245535
EBV	Regorafenib	-1.05335	0.647528	-0.07498
Mixed	BYL719	1.03927	0.651788	0.0555663
HCNA	AZD4547	-1.00762	0.65423	-0.0109452
EBV	Dabrafenib	1.0276	0.657993	0.0392804
EBV	Dovitinib	-1.03763	0.657994	-0.0532956
EBV	Bortezomib	1.48165	0.657995	0.567206
Carcinoma	ABT-199	1.0402	0.659211	0.0568544
Mucinous	INCB28060	-1.02436	0.660191	-0.0347205
EBV	Ruxolitinib	-1.03011	0.663253	-0.0427988
EBV	Nilotinib	1.00778	0.668529	0.0111858
MSI	AEE788	1.04914	0.671322	0.0692063
MSI	Dacomitinib	-1.08012	0.671326	-0.111189
Mucinous	Panobinostat	1.00933	0.672486	0.0134046
Carcinoma	Nilotinib	1.00686	0.676403	0.00986171
EBV	Dasatinib	1.03935	0.679128	0.0556749
Mixed	Axitinib	1.03229	0.681834	0.0458458
Diffuse	PD-0332991	-1.01388	0.68194	-0.0198913
HCNA	Dabrafenib	-1.00376	0.682025	-0.00542081
HER2p	Bortezomib	-1.01404	0.682102	-0.0201157
HER2n	Bortezomib	1.01404	0.682102	0.0201157
Papillary	BYL719	-1.02315	0.682171	-0.0330125
Tubular	Bortezomib	-1.04657	0.682874	-0.0656702
HCNA	AEE788	1.00268	0.684575	0.00386333
Mixed	INCB28060	1.06124	0.6874	0.0857559
Intestinal	Gefitinib	1.03854	0.68903	0.0545586
Mixed	Vismodegib	-1.00838	0.690976	-0.0120395
Papillary	BEZ235	-1.23205	0.693764	-0.301058
LCNA	Gefitinib	1.01151	0.693833	0.0165094
HER2p	Everolimus	-1.04634	0.698157	-0.0653528
HER2n	Everolimus	1.04634	0.698157	0.0653528
MSI	BMS-599626	1.05477	0.701035	0.0769272
HER2p	LDK378	1.00442	0.701381	0.00636275
HER2n	LDK378	-1.00442	0.701381	-0.00636275
LCNA	XL147	1.01704	0.701495	0.0243798
Diffuse	Bortezomib	1.09801	0.703994	0.134897
Signet_ring	LDE225	1.0016	0.704227	0.00231137
HER2p	ABT-199	-1.0176	0.704617	-0.0251715
HER2n	ABT-199	1.0176	0.704617	0.0251715
HCNA	XL765	-1.01263	0.710261	-0.0181016
Intestinal	BYL719	1.03334	0.712917	0.0473195
LCNA	Carfilzomib	1.204	0.714336	0.267832
HER2p	Vismodegib	-1.03894	0.714345	-0.0551101
HER2n	Vismodegib	1.03894	0.714345	0.0551101
MSI	Regorafenib	1.07467	0.716072	0.103888
EBV	Cediranib	-1.03785	0.716711	-0.0535983
EBV	Vemurafenib	1.01465	0.716712	0.0209858
Intestinal	LY2835219	1.03552	0.727047	0.0503556
Intestinal	Sunitinib	1.02518	0.727047	0.0358761
Papillary	ABT-199	-1.02303	0.728966	-0.0328495
LCNA	LDK378	-1.00509	0.729853	-0.00732465
LCNA	Bortezomib	1.07764	0.729857	0.107877
MSI	Erlotinib	-1.03722	0.731216	-0.0527266
MSI	BKM120	1.04454	0.731217	0.0628704
LCNA	Panobinostat	-1.02053	0.735057	-0.0293134
Signet_ring	Bortezomib	-1.0978	0.735517	-0.134612
LCNA	LY2835219	1.00305	0.737656	0.00439151
MSI	Crizotinib	-1.04701	0.738831	-0.0662687
Carcinoma	LDE225	-1.04089	0.740832	-0.0578204
HCNA	BEZ235	1.00485	0.741519	0.00698263
Mixed	XL765	1.02628	0.74207	0.0374175
LCNA	Dabrafenib	-1.0234	0.742873	-0.0333681
Tubular	LDE225	-1.01639	0.743791	-0.0234526
Papillary	Vismodegib	1.04224	0.746787	0.0596924
Mucinous	Dovitinib	-1.02125	0.747996	-0.0303372
HCNA	Foretinib	-1.00152	0.749404	-0.00218457
HER2p	AUY922	1.7437	0.750406	0.802152
HER2n	AUY922	-1.7437	0.750406	-0.802152
Intestinal	Dabrafenib	-1.00688	0.753202	-0.00989289
Intestinal	LDK378	-1.03439	0.755577	-0.0487749
Mixed	Erlotinib	1.0334	0.756127	0.0473976
Mucinous	Gefitinib	-1.00514	0.756554	-0.00739389
HCNA	Bortezomib	-1.15027	0.757314	-0.201975
LCNA	Vismodegib	1.03193	0.758587	0.045347
MSI	Pazopanib	1.05103	0.761817	0.0718057
MSI	XL765	1.0319	0.761818	0.0453094
HCNA	Tandutinib	-1.00833	0.762601	-0.0119743
Mucinous	AZD4547	-1.00278	0.765141	-0.00400642
EBV	LGK-974	1.00747	0.766049	0.0107306
EBV	AZD5363	1.03755	0.766053	0.0531819
LCNA	Bosutinib	-1.0192	0.766488	-0.0274302
Intestinal	XL765	-1.02729	0.769968	-0.038846
Diffuse	PF-04449913	1.03872	0.770647	0.0548111
Carcinoma	LDK378	-1.03661	0.770761	-0.0518696
Carcinoma	Bortezomib	-1.1709	0.770764	-0.227621
Intestinal	AZD5363	-1.00916	0.775003	-0.0131587
Mixed	LEE011	1.05121	0.775088	0.072054
LCNA	AEE788	-1.01124	0.777054	-0.0161275
MSI	Dovitinib	-1.02608	0.777262	-0.0371443
MSI	Everolimus	1.05617	0.777264	0.0788487
Tubular	Bosutinib	1.00355	0.783249	0.0051057
EBV	Sunitinib	1.02419	0.788304	0.0344864
Papillary	Dacomitinib	1.09983	0.788892	0.137279
Tubular	Sotrastaurin	-1.00758	0.789533	-0.010891
Mucinous	AEE788	1.24413	0.791072	0.31514
Mucinous	ABT-888	-1.01278	0.791073	-0.0183143
Mucinous	Foretinib	-1.0667	0.791074	-0.0931596
Tubular	LEE011	1.00156	0.79373	0.00224223
Papillary	PD-0332991	-1.00245	0.794958	-0.00353368
Papillary	Pazopanib	1.01894	0.794959	0.0270665
Mucinous	Erlotinib	-1.01818	0.795418	-0.0259971
HCNA	CO-1686	-1.03453	0.797233	-0.0489712
Mixed	Ruxolitinib	1.01277	0.798022	0.0183026
EBV	Sotrastaurin	1.05941	0.799496	0.083262
Mucinous	ABT-199	1.02298	0.79977	0.0327808
Tubular	Erlotinib	-1.04309	0.800037	-0.0608616
Papillary	Imatinib	1.00465	0.801039	0.00668856
Tubular	AZD2014	1.02043	0.806358	0.0291727
Papillary	BKM120	-1.10955	0.807131	-0.149972
Carcinoma	Ibrutinib	1.06738	0.807133	0.0940695
MSI	Afatinib	-1.11123	0.808413	-0.152159
Carcinoma	AEE788	1.04929	0.813237	0.0694152
Carcinoma	Regorafenib	-1.00099	0.813238	-0.00143347
Papillary	Foretinib	1.01877	0.813239	0.0268347
Intestinal	ABT-199	1.01254	0.813591	0.0179839
LCNA	Tandutinib	-1.00249	0.814352	-0.00358807
Diffuse	Vismodegib	1.06284	0.816825	0.0879277
Intestinal	Olaparib	1.03104	0.819122	0.0441024
LCNA	Afatinib	1.0296	0.819718	0.0420871
LCNA	Nilotinib	-1.0016	0.822404	-0.00230268
Tubular	Panobinostat	1.05423	0.823273	0.0761866
Diffuse	Dabrafenib	-1.02186	0.823752	-0.0311924
MSI	AZD2014	-1.03277	0.824104	-0.0465247
MSI	Cabozantinib	-1.0063	0.824105	-0.00905678
Papillary	INCB28060	-1.0008	0.825481	-0.00115538
Papillary	Neratinib	1.03227	0.837766	0.0458157
Papillary	Afatinib	1.07529	0.837767	0.104727
Signet_ring	PF-04449913	1.06278	0.839386	0.0878453
MSI	AZD4547	-1.06807	0.839867	-0.0950017
Intestinal	Tandutinib	1.01251	0.841414	0.0179299
LCNA	Neratinib	-1.02515	0.84396	-0.0358392
HER2p	Bosutinib	1.00769	0.844545	0.0110537
HER2n	Bosutinib	-1.00769	0.844545	-0.0110537
Papillary	AEE788	1.02146	0.850092	0.0306297
Mucinous	PF-04449913	1.07673	0.85244	0.106656
HCNA	LDK378	-1.0091	0.853997	-0.0130725
Signet_ring	Dabrafenib	-1.00292	0.854503	-0.00421272
Mixed	Regorafenib	1.00631	0.854991	0.00908087
MSI	Nilotinib	-1.011	0.855696	-0.0157891
Mucinous	AZD2014	-1.01468	0.86129	-0.0210242
Papillary	PF-05212384	-1.07222	0.862454	-0.100603
LCNA	XL765	-1.00413	0.862921	-0.00594993
Signet_ring	Bosutinib	1.01151	0.869674	0.016509
HCNA	LY2835219	1.01	0.870372	0.0143495
Intestinal	BEZ235	1.01429	0.871326	0.0204719
MSI	LDE225	1.00769	0.871581	0.0110501
MSI	BGJ398	1.0405	0.871582	0.0572784
MSI	PF-04449913	1.04093	0.871582	0.0578673
LCNA	Regorafenib	1.0034	0.873791	0.00490342
Papillary	Vandetanib	-1.0028	0.87485	-0.00403523
Papillary	XL765	1.00338	0.87485	0.00486994
Mixed	LGK-974	1.01952	0.881493	0.0278928
HER2p	CI-1033	1.02403	0.885663	0.0342512
HER2n	CI-1033	-1.02403	0.885663	-0.0342512
MSI	Vemurafenib	1.04255	0.887519	0.0601178
MSI	Foretinib	1.03421	0.88752	0.0485305
EBV	AZD6244	-1.04122	0.890331	-0.0582693
EBV	Ibrutinib	1.02299	0.890332	0.0327943
HER2p	Lapatinib	-1.0157	0.895995	-0.0224772
HER2n	Lapatinib	1.0157	0.895995	0.0224772
EBV	LY2835219	-1.00486	0.896069	-0.00699948
Carcinoma	Vandetanib	1.00592	0.899731	0.00851839
LCNA	LDE225	1.00519	0.901066	0.00747432
LCNA	Dacomitinib	1.01368	0.901068	0.0195994
MSI	PD-0332991	1.02159	0.903501	0.0308114
HCNA	LEE011	-1.00449	0.906028	-0.0064588
HCNA	Sotrastaurin	-1.02476	0.906029	-0.0352845
Tubular	Dovitinib	1.00681	0.906768	0.00979611
Diffuse	Panobinostat	-1.07975	0.908587	-0.110702
Mixed	Vemurafenib	1.0102	0.910976	0.0146449
HCNA	Carfilzomib	-1.21517	0.911532	-0.281153
Carcinoma	Vismodegib	1.0189	0.91221	0.0270056
Carcinoma	Axitinib	-1.01124	0.91221	-0.0161236
Papillary	Dasatinib	-1.03766	0.912211	-0.053337
Mucinous	BYL719	-1.00699	0.914714	-0.0100528
Mucinous	XL765	1.01384	0.914714	0.0198346
Intestinal	PD-0332991	-1.02337	0.916527	-0.0333241
Intestinal	Sotrastaurin	-1.00834	0.916529	-0.0119892
Tubular	Carfilzomib	1.30983	0.917567	0.389377
LCNA	LEE011	-1.00777	0.922973	-0.0111604
Tubular	LGK-974	-1.00478	0.924054	-0.00688004
Papillary	LDK378	-1.00814	0.924711	-0.0117024
Papillary	Vemurafenib	-1.00214	0.924712	-0.00308049
EBV	Erlotinib	1.01738	0.924837	0.0248617
MSI	Cediranib	1.0471	0.927549	0.0663947
HER2p	Sotrastaurin	-1.02095	0.930554	-0.0299172
HER2n	Sotrastaurin	1.02095	0.930554	0.0299172
Signet_ring	LGK-974	1.00578	0.93078	0.00832008
Intestinal	CI-1033	1.0072	0.932363	0.0103521
Intestinal	Cabozantinib	-1.04387	0.932363	-0.0619415
HCNA	Nilotinib	1.00112	0.933591	0.00161368
MSI	AUY922	-1.06376	0.935579	-0.0891788
EBV	Everolimus	1.05456	0.936374	0.0766476
Intestinal	CO-1686	-1.07447	0.939242	-0.103626
Mucinous	Everolimus	-1.05313	0.941587	-0.0746876
Intestinal	XL147	1.01204	0.946824	0.0172626
HCNA	Regorafenib	-1.00061	0.947403	-0.000875755
EBV	ABT-199	1.00755	0.947924	0.0108563
Papillary	Tandutinib	1.00198	0.949766	0.00284966
Carcinoma	Panobinostat	-1.00883	0.949766	-0.01269
LCNA	ABT-888	1.0036	0.950438	0.00518888
Mucinous	Nilotinib	1.03745	0.950561	0.0530463
EBV	INCB28060	1.05163	0.953703	0.0726243
EBV	BYL719	-1.01961	0.953704	-0.0280233
Papillary	Olaparib	1.00212	0.956038	0.00304933
EBV	Imatinib	1.04977	0.959485	0.0700701
EBV	AEE788	1.01235	0.959485	0.0177044
MSI	Sotrastaurin	1.06555	0.959711	0.0916028
Papillary	Bosutinib	-1.00199	0.962314	-0.0028752
HCNA	Pazopanib	1.0025	0.963998	0.00360325
Diffuse	AZD2014	-1.0532	0.964776	-0.0747783
MSI	Ibrutinib	-1.10402	0.967764	-0.142773
Mucinous	Vemurafenib	-1.01802	0.968527	-0.0257721
EBV	Pazopanib	-1.00448	0.971055	-0.00644808
LCNA	Pazopanib	-1.00744	0.972453	-0.0106976
Mucinous	Dabrafenib	-1.02806	0.973021	-0.0399187
Papillary	Everolimus	-1.02773	0.974871	-0.0394555
Diffuse	XL765	1.01002	0.978862	0.0143836
Papillary	Crizotinib	-1.00408	0.981152	-0.00586817
Carcinoma	Pazopanib	1.01488	0.981152	0.0213149
EBV	AUY922	-1.47116	0.98263	-0.556951
LCNA	Sotrastaurin	1.00311	0.98347	0.00448482
MSI	LGK-974	-1.22926	0.983879	-0.297789
MSI	PF-05212384	1.00042	0.983879	0.000612498
MSI	Sunitinib	-1.01456	0.983879	-0.0208575
MSI	Panobinostat	1.00132	0.983879	0.00190001
MSI	AZD5363	-1.01926	0.991939	-0.0275231
EBV	BKM120	-1.00366	0.99421	-0.00526738
EBV	Trametinib	-1.03191	0.99421	-0.0453124
