# Supplementary material for: Comprehensive pharmacogenomic characterization of gastric cancer
Source: Genome Med. 2020 Feb 18;12:17. doi: 10.1186/s13073-020-0717-8 (PMC7029441; doi:10.1186/s13073-020-0717-8)
Supplement: Supplementary file 8 — Additional file 8: Table S7. Pharmacogenomic interactions using integrative analysis of drug sensitivity results (AUC) and genomic alterations. The statistical significance was calculated using Wilcoxon rank-sum test. [file 13073_2020_717_MOESM8_ESM.xlsx]

## Sheet: Gene-drug association
gene_sym	alteration_type	drug_id	number of tumors with the alteration	number of wild-type tumors	FoldChange	Pvalue	FoldChangelog2
ALK	Mutation	BKM120	14	86	1.22433	0.000829515	0.291997
ALK	Mutation	AZD2014	14	86	1.26171	0.000956468	0.335376
ALK	Mutation	AUY922	14	86	2.71474	0.0012438	1.44081
ALK	Mutation	BYL719	14	86	1.18805	0.00131081	0.248597
ALK	Mutation	Carfilzomib	14	86	2.34824	0.00140421	1.23158
ALK	Mutation	PF-05212384	14	86	1.29126	0.00158309	0.368779
ERBB2	Mutation	AZD5363	6	94	-1.29955	0.00224882	-0.378017
EPHB4	Mutation	Pazopanib	6	94	-1.17535	0.00235996	-0.233092
ERBB2	Mutation	Nilotinib	6	94	-1.28344	0.0031406	-0.360013
ROS1	Mutation	AZD2014	10	90	-1.35011	0.00339071	-0.433082
FGFR2	Mutation	Tivozanib	9	91	-1.2028	0.00342441	-0.266398
AURKB	Mutation	PF-04449913	5	95	-1.67514	0.00361367	-0.744283
FGFR1	Mutation	Dovitinib	6	94	1.22055	0.00396319	0.28753
EPHB4	Mutation	AZD5363	6	94	-1.27119	0.00405552	-0.346183
ALK	Mutation	BEZ235	14	86	1.2991	0.00429013	0.377512
NOTCH1	Mutation	LY2835219	11	89	-1.23308	0.00513882	-0.302269
ROS1	Mutation	Everolimus	10	90	-1.31918	0.005332	-0.399644
ROBO2	Copy_number	Tivozanib	4	96	-1.3045	0.0055982	-0.383501
BRCA1	Mutation	AUY922	13	87	1.65532	0.00640169	0.727109
TOP1	Copy_number	Imatinib	3	97	-1.19228	0.00677569	-0.253726
EPHB4	Mutation	Sunitinib	6	94	-1.21475	0.00679119	-0.280665
TOP1	Copy_number	PF-04449913	3	97	-2.8681	0.0072007	-1.5201
ERBB3	Mutation	Vemurafenib	13	87	-1.06636	0.00747028	-0.0926974
SYK	Mutation	Tivozanib	4	96	-1.27227	0.00770131	-0.347401
ALK	Mutation	AZD5363	14	86	1.12889	0.0079934	0.174905
FGFR2	Mutation	Sunitinib	9	91	-1.14178	0.00805354	-0.191284
AURKB	Mutation	XL765	5	95	-1.23465	0.00826116	-0.304099
ITK	Mutation	Ruxolitinib	4	96	-1.28108	0.00854573	-0.357359
GNAS	Mutation	AZD6244	8	92	-1.34394	0.00902781	-0.426473
TP53	Mutation	Sotrastaurin	42	58	-1.06214	0.00956947	-0.086969
FGFR1	Mutation	XL765	6	94	-1.08888	0.00957576	-0.122851
SYK	Mutation	AEE788	4	96	-1.40593	0.00996744	-0.49153
ERBB3	Mutation	Cabozantinib	13	87	-1.12091	0.010244	-0.164664
ERBB3	Mutation	Tivozanib	13	87	-1.13271	0.0103962	-0.179776
NOTCH1	Mutation	Imatinib	11	89	-1.09621	0.0104265	-0.132527
NOTCH1	Mutation	Olaparib	11	89	-1.09861	0.0105933	-0.135677
ERBB2	Copy_number	Regorafenib	6	94	1.26495	0.0115541	0.339078
EPHB4	Mutation	Olaparib	6	94	-1.16121	0.0117944	-0.215624
ARID2	Mutation	BGJ398	9	91	-1.36747	0.0118257	-0.451507
ALK	Mutation	Crizotinib	14	86	1.10086	0.0119619	0.138636
ROS1	Mutation	Nilotinib	10	90	-1.16763	0.0120558	-0.223587
RUNX1T1	Copy_number	Dovitinib	3	97	1.26378	0.0122249	0.337745
ERBB2	Mutation	LEE011	6	94	-1.12652	0.0122895	-0.171874
GNAS	Copy_number	PF-04449913	5	95	-1.62099	0.0130268	-0.696877
ERBB2	Mutation	AZD2014	6	94	-1.44613	0.0130671	-0.532201
ERBB2	Mutation	Dabrafenib	6	94	-1.37644	0.0133354	-0.46094
NOTCH1	Mutation	INCB28060	11	89	-1.12412	0.0135988	-0.168794
ALK	Mutation	CO-1686	14	86	1.08216	0.0137545	0.113912
FGFR1	Mutation	Lapatinib	6	94	1.18836	0.01446	0.248968
CEBPA	Copy_number	BEZ235	3	97	-1.73593	0.0144866	-0.795708
ALK	Mutation	Erlotinib	14	86	1.17304	0.0145354	0.230252
ROS1	Mutation	Sunitinib	10	90	-1.12259	0.0146227	-0.166831
SYK	Mutation	AUY922	4	96	-12.4834	0.0148377	-3.64194
ITK	Mutation	Cediranib	4	96	-1.29015	0.0148407	-0.367539
KRAS	Copy_number	Dabrafenib	4	96	-1.34529	0.014841	-0.42792
SYK	Mutation	AZD6244	4	96	-1.71525	0.0148413	-0.778421
PDGFRB	Mutation	Vismodegib	9	91	-1.15588	0.0154776	-0.208987
ITK	Mutation	Dasatinib	4	96	-1.90207	0.0155793	-0.927571
ERBB2	Mutation	PD-0332991	6	94	-1.22987	0.0156641	-0.298503
ERBB3	Mutation	Foretinib	13	87	-1.17155	0.0160131	-0.228416
CEBPA	Copy_number	BGJ398	3	97	-2.2939	0.0161929	-1.19781
FGFR1	Mutation	LDK378	6	94	1.15902	0.0162993	0.212901
ROS1	Mutation	LY2835219	10	90	-1.15597	0.0163332	-0.209108
ROS1	Mutation	Bortezomib	10	90	-1.82045	0.0168543	-0.864294
ROS1	Mutation	Bosutinib	10	90	-1.19494	0.0171194	-0.256936
KIT	Mutation	Bortezomib	5	95	-4.59572	0.017301	-2.20029
FGFR3	Mutation	Ibrutinib	8	92	-1.22645	0.0178084	-0.294493
EPHB4	Mutation	LGK-974	6	94	-1.08834	0.018344	-0.122126
AKT1	Mutation	Regorafenib	2	98	-1.5953	0.0187076	-0.673831
ROS1	Mutation	Erlotinib	10	90	-1.21476	0.01879	-0.280666
EPHB4	Mutation	Tandutinib	6	94	-1.10307	0.0190753	-0.141518
ROS1	Mutation	AZD5363	10	90	-1.14273	0.0190826	-0.192479
SYK	Mutation	CI-1033	4	96	-1.43648	0.0193112	-0.522535
FGFR2	Mutation	Regorafenib	9	91	-1.20539	0.0194574	-0.269495
NOTCH1	Mutation	Crizotinib	11	89	-1.12951	0.0195185	-0.175699
JAK2	Mutation	Regorafenib	6	94	-1.26528	0.0198307	-0.339452
ERBB2	Mutation	Dasatinib	6	94	1.35891	0.0198315	0.442449
BRCA2	Mutation	Imatinib	24	76	-1.06261	0.019887	-0.0876126
GNAS	Copy_number	INCB28060	5	95	-1.15706	0.0200773	-0.210459
INHBA	Copy_number	Dasatinib	4	96	-1.89014	0.0202395	-0.918494
APOBEC3B	Copy_number	Cediranib	12	88	-1.17873	0.0207562	-0.237236
AKT1	Mutation	Axitinib	2	98	-1.62846	0.0213304	-0.70351
ITK	Mutation	BGJ398	4	96	-1.72702	0.0217048	-0.788282
SYK	Mutation	Afatinib	4	96	-1.5257	0.0217048	-0.609467
ROS1	Mutation	BEZ235	10	90	-1.34976	0.0218932	-0.4327
FGFR2	Mutation	Vemurafenib	9	91	-1.13331	0.0221101	-0.180538
JAK2	Mutation	Tivozanib	6	94	-1.20788	0.0222551	-0.272482
APOBEC3B	Copy_number	Ibrutinib	12	88	-1.23363	0.0222634	-0.302915
CTNNB1	Mutation	BKM120	3	97	1.26438	0.0224122	0.338425
SMO	Mutation	Nilotinib	4	96	1.19125	0.0227323	0.252473
WWP1	Copy_number	Vismodegib	2	98	-2.231	0.0227573	-1.15769
AKT1	Mutation	Foretinib	2	98	-1.83216	0.0227606	-0.873549
CEBPA	Copy_number	AZD4547	3	97	-1.90998	0.0236286	-0.933554
PTCH1	Mutation	Everolimus	12	88	-1.21173	0.0241948	-0.277063
AKT1	Mutation	Pazopanib	2	98	-1.30474	0.0242699	-0.383757
AKT1	Mutation	Dovitinib	2	98	-1.48193	0.0242704	-0.567481
BRCA1	Mutation	Olaparib	13	87	1.06071	0.0247904	0.0850289
ERBB3	Mutation	ABT-199	13	87	-1.12265	0.0247926	-0.166915
CEBPA	Copy_number	Pazopanib	3	97	-1.23572	0.0249027	-0.305347
EPHB4	Mutation	PD-0332991	6	94	-1.17371	0.0249306	-0.231074
EPHB4	Mutation	Crizotinib	6	94	-1.22279	0.0249332	-0.29018
ROS1	Mutation	XL765	10	90	-1.0713	0.0250582	-0.099364
EPHB4	Mutation	Cabozantinib	6	94	-1.16587	0.0254056	-0.221412
ROS1	Mutation	PF-05212384	10	90	-1.26312	0.0254318	-0.336987
ALK	Mutation	ABT-199	14	86	1.12056	0.0257378	0.164216
FGFR2	Mutation	Axitinib	9	91	-1.16134	0.0258626	-0.215787
ROS1	Mutation	BKM120	10	90	-1.15215	0.0261976	-0.204328
ATRX	Mutation	PD-0332991	3	97	-1.27272	0.0262345	-0.34791
TOP1	Copy_number	INCB28060	3	97	-1.24369	0.0262363	-0.314626
TP53	Copy_number	Nilotinib	3	97	-1.25762	0.0262372	-0.330693
APOBEC3B	Copy_number	Vandetanib	12	88	-1.11491	0.0266292	-0.156926
FGFR1	Mutation	Dabrafenib	6	94	1.18387	0.0268681	0.243516
RUNX1T1	Copy_number	Axitinib	3	97	1.21992	0.0269244	0.286782
SYK	Mutation	Dacomitinib	4	96	-1.49352	0.0272765	-0.578715
ARID2	Mutation	AZD4547	9	91	-1.25793	0.0275127	-0.331056
CCND1	Copy_number	Dovitinib	2	98	1.2941	0.0275539	0.371951
FGF19	Copy_number	Dovitinib	2	98	1.2941	0.0275539	0.371951
FGF3	Copy_number	Dovitinib	2	98	1.2941	0.0275539	0.371951
FGF4	Copy_number	Dovitinib	2	98	1.2941	0.0275539	0.371951
FANCF	Copy_number	Ruxolitinib	2	98	-1.65741	0.0275544	-0.728931
GRIN2A	Copy_number	Dasatinib	2	98	-3.03547	0.0275548	-1.60192
SOX10	Copy_number	Dasatinib	2	98	-3.03547	0.0275548	-1.60192
NOTCH1	Mutation	Cabozantinib	11	89	-1.21775	0.0275749	-0.284215
EGFR	Copy_number	XL765	3	97	1.11995	0.0276312	0.163431
PIK3R1	Mutation	Dabrafenib	2	98	-1.59476	0.0284318	-0.673341
SOCS1	Copy_number	Dasatinib	2	98	-2.75473	0.0293357	-1.46191
SYK	Mutation	BMS-599626	4	96	-1.14467	0.0298258	-0.194936
ERBB2	Mutation	CO-1686	6	94	-1.28594	0.030016	-0.362827
AURKB	Mutation	ABT-888	5	95	-1.12935	0.0302554	-0.175491
FBXW7	Mutation	CI-1033	5	95	1.25795	0.0302554	0.33108
SYK	Mutation	LEE011	4	96	-1.09192	0.0304955	-0.126871
TOP1	Copy_number	Vismodegib	3	97	-1.24115	0.0306093	-0.311672
CCNE1	Copy_number	BGJ398	3	97	-1.83573	0.0306133	-0.876351
ERBB2	Mutation	Erlotinib	6	94	-1.38698	0.0311328	-0.471948
GNAS	Mutation	Nilotinib	8	92	-1.11018	0.0312727	-0.150798
GNAS	Copy_number	Crizotinib	5	95	-1.17023	0.0314829	-0.226793
MAP2K2	Copy_number	Dabrafenib	2	98	-1.43339	0.0321907	-0.519429
CCNE1	Copy_number	Dasatinib	3	97	-1.90597	0.0322049	-0.930525
TOP1	Copy_number	Crizotinib	3	97	-1.25208	0.0322049	-0.32433
SYK	Mutation	ABT-888	4	96	-1.14189	0.032583	-0.191425
FGFR2	Mutation	Cediranib	9	91	-1.15053	0.0330147	-0.202304
TP53	Mutation	Dabrafenib	42	58	-1.09232	0.0331648	-0.127392
TP53	Mutation	Crizotinib	42	58	-1.03783	0.0331664	-0.0535662
DDR2	Mutation	LGK-974	2	98	-1.59422	0.0331923	-0.672847
PIK3R1	Mutation	Nilotinib	2	98	-1.37675	0.033196	-0.461271
FANCF	Copy_number	PF-04449913	2	98	1.22148	0.0331966	0.288627
TP53	Mutation	Olaparib	42	58	-1.05569	0.0334536	-0.0781836
EPHB4	Mutation	Cediranib	6	94	-1.20281	0.0334742	-0.266412
NOTCH1	Mutation	Bosutinib	11	89	-1.16393	0.0334884	-0.219008
FGFR2	Mutation	LEE011	9	91	-1.09261	0.0335131	-0.127777
CTNNB1	Mutation	BEZ235	3	97	1.56273	0.0338659	0.644064
CEBPA	Copy_number	Tivozanib	3	97	-1.19602	0.0338665	-0.258247
ABL1	Mutation	XL147	7	93	1.05908	0.0339198	0.082808
ALK	Mutation	Dovitinib	14	86	1.13202	0.0339309	0.178903
SYK	Mutation	Dasatinib	4	96	-1.65055	0.0340403	-0.722943
NOTCH1	Mutation	Nilotinib	11	89	-1.15666	0.0344172	-0.209966
ROS1	Mutation	PD-0332991	10	90	-1.10379	0.0345025	-0.14246
FLT3	Mutation	BKM120	8	92	-1.1836	0.0354859	-0.243183
ITK	Mutation	Regorafenib	4	96	-1.30284	0.0355518	-0.381656
CTNNB1	Mutation	PF-05212384	3	97	1.40311	0.0355997	0.488628
ALK	Mutation	Dacomitinib	14	86	1.18923	0.0356405	0.250029
NOTCH1	Mutation	Sotrastaurin	11	89	-1.11499	0.0363376	-0.157026
GNAS	Copy_number	Imatinib	5	95	-1.11536	0.0368263	-0.157511
ATRX	Mutation	LEE011	3	97	-1.12489	0.0374097	-0.169784
WWP1	Copy_number	AUY922	2	98	4.87974	0.0374751	2.2868
DDR2	Mutation	Neratinib	2	98	-2.05551	0.0374814	-1.0395
CCND1	Copy_number	Sotrastaurin	2	98	1.29575	0.037482	0.373787
FGF19	Copy_number	Sotrastaurin	2	98	1.29575	0.037482	0.373787
FGF3	Copy_number	Sotrastaurin	2	98	1.29575	0.037482	0.373787
FGF4	Copy_number	Sotrastaurin	2	98	1.29575	0.037482	0.373787
BRCA1	Mutation	LDK378	13	87	1.11134	0.0379352	0.152297
FGFR2	Mutation	PF-05212384	9	91	-1.28328	0.0382952	-0.359831
PIK3R1	Mutation	PD-0332991	2	98	-1.48548	0.0386222	-0.570932
NOTCH1	Mutation	PD-0332991	11	89	-1.1764	0.038865	-0.234377
ROS1	Mutation	Imatinib	10	90	-1.06575	0.039166	-0.0918693
MYC	Copy_number	Bosutinib	3	97	-1.21526	0.0392987	-0.28127
PLCG1	Copy_number	PF-04449913	3	97	-2.56403	0.0393005	-1.35841
NOTCH1	Mutation	ABT-888	11	89	-1.08181	0.0393921	-0.113445
FLT3	Mutation	Neratinib	8	92	-1.3544	0.0395602	-0.43765
ATRX	Copy_number	Gefitinib	5	95	1.17892	0.0397798	0.237463
AKT1	Mutation	Vemurafenib	2	98	-1.26646	0.0397966	-0.340797
CSF1R	Mutation	Bortezomib	2	98	-13.2672	0.0397972	-3.72979
AKT1	Mutation	Cabozantinib	2	98	-1.40377	0.0397978	-0.48931
PTEN	Mutation	XL765	4	96	-1.13066	0.0404386	-0.17717
SYK	Mutation	Crizotinib	4	96	-1.13431	0.0404392	-0.181818
ARID2	Mutation	Cediranib	9	91	-1.14057	0.0411942	-0.189754
PIK3CA	Mutation	AZD6244	8	92	-1.30289	0.0414253	-0.381714
ERBB2	Mutation	Everolimus	6	94	-1.35756	0.0414262	-0.441011
PIK3CA	Mutation	Trametinib	8	92	-1.57314	0.0414265	-0.653649
EPHB4	Mutation	LEE011	6	94	-1.09308	0.0421531	-0.128394
ITK	Mutation	AZD6244	4	96	-1.49814	0.0421885	-0.583169
SYK	Mutation	Cabozantinib	4	96	-1.18712	0.0421897	-0.247468
APOBEC3B	Copy_number	INCB28060	12	88	1.07702	0.0422262	0.10705
PIK3R1	Mutation	Olaparib	2	98	-1.25138	0.0422301	-0.323519
FANCF	Copy_number	AZD6244	2	98	-1.89183	0.0422314	-0.919782
FANCF	Copy_number	Tivozanib	2	98	-1.35762	0.042232	-0.441083
PIK3CA	Mutation	BEZ235	8	92	1.50998	0.0427093	0.594528
FGFR2	Mutation	Dovitinib	9	91	-1.1162	0.0430226	-0.158595
NOTCH1	Mutation	LEE011	11	89	-1.11768	0.0432245	-0.160511
CEBPA	Copy_number	ABT-199	3	97	-1.22063	0.0433197	-0.287622
SYK	Mutation	Cediranib	4	96	-1.21911	0.0440013	-0.285825
FGFR2	Mutation	Dabrafenib	9	91	-1.23921	0.0442777	-0.309425
PDGFRB	Mutation	Pazopanib	9	91	-1.05674	0.0442777	-0.0796169
SMAD4	Mutation	Tandutinib	6	94	1.07569	0.044407	0.105263
EPHB4	Mutation	PF-04449913	6	94	-1.00995	0.0444096	-0.0142786
APC	Mutation	ABT-888	5	95	-1.13517	0.0445822	-0.18291
DDR2	Mutation	XL765	2	98	-1.33849	0.0447916	-0.420606
AURKA	Copy_number	Crizotinib	2	98	-1.15904	0.0447923	-0.212934
SEMA3A	Copy_number	Foretinib	2	98	-1.34302	0.0447923	-0.425484
SEMA3E	Copy_number	Foretinib	2	98	-1.34302	0.0447923	-0.425484
ALK	Mutation	LY2835219	14	86	1.07436	0.0453174	0.103482
ALK	Mutation	CI-1033	14	86	1.12628	0.04532	0.171569
IDH1	Mutation	Sunitinib	3	97	-1.21345	0.0454536	-0.27912
EGFR	Copy_number	BYL719	3	97	1.28538	0.0454556	0.362198
NOTCH1	Mutation	LDE225	11	89	-1.0735	0.0455548	-0.102316
FGFR2	Mutation	Tandutinib	9	91	-1.07732	0.0455643	-0.107451
FGFR2	Mutation	Dasatinib	9	91	-1.38365	0.0455662	-0.468477
KRAS	Copy_number	LGK-974	4	96	-1.11916	0.0458789	-0.162422
SYK	Mutation	AZD4547	4	96	-1.4375	0.0458815	-0.523562
KRAS	Copy_number	Vemurafenib	4	96	-1.20821	0.0458821	-0.272874
SYK	Mutation	Trametinib	4	96	-2.23761	0.0458834	-1.16196
FGFR1	Mutation	BGJ398	6	94	1.2636	0.045967	0.337545
FGFR3	Mutation	Vandetanib	8	92	-1.1498	0.0460671	-0.201378
AURKB	Mutation	Tivozanib	5	95	-1.14298	0.0462871	-0.192796
GNAS	Mutation	BKM120	8	92	1.18703	0.0467653	0.247362
ROS1	Mutation	LDK378	10	90	-1.12587	0.0468376	-0.171043
BRAF	Mutation	LGK-974	4	96	-1.27675	0.0468437	-0.352479
SYK	Mutation	Ibrutinib	4	96	-1.29005	0.0468483	-0.36743
TP53	Mutation	Imatinib	42	58	-1.0478	0.0469308	-0.0673576
KIT	Mutation	LDE225	5	95	-1.09498	0.0471589	-0.130901
JAK3	Mutation	Carfilzomib	2	98	4.02502	0.0474782	2.00899
GRIN2A	Copy_number	INCB28060	2	98	1.12563	0.0474802	0.170736
SOX10	Copy_number	INCB28060	2	98	1.12563	0.0474802	0.170736
CEBPA	Copy_number	Regorafenib	3	97	-1.29529	0.0476788	-0.373279
TOP1	Copy_number	Bosutinib	3	97	-1.42887	0.0476788	-0.514877
SYK	Mutation	Dovitinib	4	96	-1.18643	0.0478289	-0.246624
AURKB	Mutation	BGJ398	5	95	-1.32637	0.0480479	-0.407478
BRAF	Mutation	AUY922	4	96	1.52604	0.0488198	0.609789
ARID1A	Mutation	XL147	19	81	-1.04862	0.0490472	-0.0684968
SYK	Mutation	Ruxolitinib	4	96	-1.28186	0.0498452	-0.358233
SYK	Mutation	Foretinib	4	96	-1.22662	0.0498459	-0.294686
CCNE1	Copy_number	AEE788	3	97	-1.2835	0.0499935	-0.360083
ETV1	Copy_number	Vemurafenib	3	97	-1.1659	0.0499942	-0.221445
CCNE1	Copy_number	AZD5363	3	97	1.25312	0.0499949	0.325529
PTPN11	Mutation	PF-05212384	2	98	-1.65793	0.0503026	-0.729381
CDH2	Copy_number	AZD4547	2	98	1.32541	0.0503033	0.40644
FOXL2	Copy_number	Vemurafenib	2	98	-1.30826	0.050304	-0.387648
WWP1	Copy_number	Bosutinib	2	98	-1.36811	0.050304	-0.452182
CCND1	Copy_number	BGJ398	2	98	1.40392	0.0503054	0.489462
FANCF	Copy_number	Foretinib	2	98	-1.37155	0.0503054	-0.455806
FGF19	Copy_number	BGJ398	2	98	1.40392	0.0503054	0.489462
FGF3	Copy_number	BGJ398	2	98	1.40392	0.0503054	0.489462
FGF4	Copy_number	BGJ398	2	98	1.40392	0.0503054	0.489462
IGF1R	Mutation	Everolimus	2	98	-1.7351	0.0503054	-0.795022
AURKB	Mutation	LGK-974	5	95	-1.06628	0.0507886	-0.0925818
ARID2	Mutation	Dasatinib	9	91	-1.34975	0.0510319	-0.432688
PIK3CA	Mutation	AZD4547	8	92	-1.29066	0.0511387	-0.368114
GNAS	Copy_number	Bosutinib	5	95	-1.25238	0.0517359	-0.32467
AURKB	Mutation	Dasatinib	5	95	-1.46946	0.0517373	-0.555286
ERBB2	Mutation	LGK-974	6	94	-1.08961	0.0517825	-0.123806
EGFR	Copy_number	Imatinib	3	97	1.07441	0.052401	0.103546
CEBPA	Copy_number	Vandetanib	3	97	-1.23735	0.0524031	-0.307254
PTCH2	Mutation	XL147	7	93	-1.07101	0.0525448	-0.0989745
JAK2	Mutation	Dasatinib	6	94	-1.39425	0.0526672	-0.479491
RARA	Copy_number	Dasatinib	4	96	-1.53236	0.0530027	-0.615757
MAP2K2	Copy_number	Olaparib	2	98	-1.11847	0.0532657	-0.161527
SEMA3A	Copy_number	LEE011	2	98	1.28566	0.0532657	0.362508
SEMA3E	Copy_number	LEE011	2	98	1.28566	0.0532657	0.362508
WWP1	Copy_number	XL147	2	98	-1.26021	0.0532657	-0.333662
CCND1	Copy_number	Dabrafenib	2	98	1.24722	0.0532664	0.318715
FGF19	Copy_number	Dabrafenib	2	98	1.24722	0.0532664	0.318715
FGF3	Copy_number	Dabrafenib	2	98	1.24722	0.0532664	0.318715
FGF4	Copy_number	Dabrafenib	2	98	1.24722	0.0532664	0.318715
FANCF	Copy_number	Sotrastaurin	2	98	-1.24707	0.0532671	-0.318548
JAK3	Mutation	Bortezomib	2	98	2.55501	0.0532678	1.35333
PIK3R1	Mutation	Trametinib	2	98	-2.95537	0.0532686	-1.56334
ARID1A	Mutation	INCB28060	19	81	-1.01162	0.0537767	-0.0166741
KRAS	Copy_number	Tandutinib	4	96	-1.09996	0.0540892	-0.137454
RARA	Copy_number	AZD5363	4	96	1.17771	0.0540907	0.235988
MPL	Mutation	Afatinib	10	90	-1.24099	0.0542881	-0.311489
EPHB4	Mutation	Regorafenib	6	94	-1.19753	0.0544629	-0.260061
AKT1	Mutation	Ibrutinib	2	98	-1.62362	0.054804	-0.699216
ATRX	Mutation	Sotrastaurin	3	97	-1.18169	0.0549083	-0.240846
EGFR	Copy_number	Ruxolitinib	3	97	1.11841	0.0549091	0.161447
ERBB3	Mutation	Neratinib	13	87	-1.2039	0.0552809	-0.26771
BRCA1	Mutation	BEZ235	13	87	1.38176	0.0552817	0.466502
ATRX	Copy_number	CO-1686	5	95	1.15533	0.0556593	0.208301
FBXW7	Mutation	Dacomitinib	5	95	1.23815	0.0556615	0.308186
FGFR2	Mutation	Cabozantinib	9	91	-1.11409	0.0562549	-0.155868
EPHB4	Mutation	Tivozanib	6	94	-1.19233	0.0563115	-0.253788
FANCL	Copy_number	Dabrafenib	2	98	1.28122	0.0563739	0.357521
IGF1R	Mutation	INCB28060	2	98	-1.13579	0.0563747	-0.183693
MAP2K1	Copy_number	Bortezomib	2	98	2.54242	0.0563754	1.3462
AURKB	Copy_number	Nilotinib	2	98	-1.27103	0.0563761	-0.345995
AKT1	Mutation	CI-1033	2	98	-1.39924	0.0563761	-0.484642
GRIN2A	Copy_number	PF-04449913	2	98	-1.98056	0.0563769	-0.985905
NKX2-1	Copy_number	Lapatinib	2	98	1.25945	0.0563769	0.332799
SOX10	Copy_number	PF-04449913	2	98	-1.98056	0.0563769	-0.985905
FGFR2	Mutation	XL765	9	91	-1.07891	0.0570355	-0.109571
HGF	Copy_number	BMS-599626	3	97	1.15201	0.0575104	0.204154
APC	Mutation	Erlotinib	5	95	-1.50068	0.0577114	-0.585612
APOBEC3B	Copy_number	Dasatinib	12	88	-1.24134	0.0583075	-0.3119
ERBB3	Mutation	Crizotinib	13	87	-1.093	0.0586216	-0.128294
INHBA	Copy_number	Vemurafenib	4	96	-1.14158	0.058633	-0.191029
AKT1	Mutation	AEE788	2	98	-1.43861	0.0596309	-0.524671
CDK4	Mutation	Neratinib	2	98	1.50081	0.0596309	0.585741
TRRAP	Copy_number	Vandetanib	2	98	-1.32931	0.0596317	-0.410674
WWP1	Copy_number	Sotrastaurin	2	98	-1.28814	0.0596317	-0.365289
FOXL2	Copy_number	Tivozanib	2	98	-1.22327	0.0596325	-0.290746
AURKA	Copy_number	Trametinib	2	98	-2.75331	0.0596332	-1.46117
MAP2K1	Copy_number	Trametinib	2	98	-2.87112	0.0596332	-1.52161
CSF1R	Mutation	Everolimus	2	98	-1.84706	0.0596332	-0.885228
KRAS	Mutation	BGJ398	2	98	1.39333	0.0596332	0.478536
EPHB4	Mutation	Axitinib	6	94	-1.17064	0.0601611	-0.2273
EGFR	Copy_number	BKM120	3	97	1.29593	0.0602196	0.373984
APOBEC3B	Copy_number	BMS-599626	12	88	-1.13286	0.0604501	-0.179964
APOBEC3B	Copy_number	Vemurafenib	12	88	-1.09352	0.0604524	-0.128977
FGFR2	Mutation	PD-0332991	9	91	-1.13251	0.0610745	-0.179527
NOTCH1	Mutation	Dovitinib	11	89	-1.10724	0.061096	-0.146968
ALK	Mutation	AZD6244	14	86	-1.21224	0.0611314	-0.27767
APOBEC3B	Copy_number	Nilotinib	12	88	1.09664	0.0611839	0.133085
MLH1	Mutation	Imatinib	5	95	-1.08121	0.0620045	-0.112649
APOBEC3B	Copy_number	ABT-199	12	88	-1.06975	0.0626663	-0.097273
CTNNB1	Mutation	Carfilzomib	3	97	2.06488	0.0630273	1.04606
CTNNB1	Mutation	AZD2014	3	97	1.33561	0.0630297	0.417498
CCNE1	Copy_number	Tivozanib	3	97	-1.16846	0.0630305	-0.224609
IDH1	Mutation	Cabozantinib	3	97	-1.24031	0.0630313	-0.310699
FOXL2	Copy_number	AEE788	2	98	-1.45104	0.0630425	-0.537091
GRIN2A	Copy_number	Neratinib	2	98	-1.61931	0.0630425	-0.695376
SOX10	Copy_number	Neratinib	2	98	-1.61931	0.0630425	-0.695376
PIK3R1	Mutation	Sunitinib	2	98	-1.22086	0.0630425	-0.287893
FANCL	Copy_number	Regorafenib	2	98	1.3744	0.0630433	0.458802
PIK3R1	Mutation	Bosutinib	2	98	-1.53688	0.0630433	-0.620006
AKT1	Mutation	Gefitinib	2	98	-1.44547	0.0630441	-0.531543
PIK3C3	Copy_number	ABT-199	2	98	-1.25143	0.0630457	-0.323581
WWP1	Copy_number	Lapatinib	2	98	-1.33511	0.0630457	-0.416957
MET	Copy_number	Pazopanib	4	96	1.15363	0.0634877	0.206174
ERBB3	Mutation	BGJ398	13	87	-1.20667	0.0635751	-0.271035
ARID1B	Mutation	Tivozanib	7	93	-1.14364	0.0641964	-0.193634
EPHB4	Mutation	PF-05212384	6	94	-1.3035	0.0642305	-0.382388
KIT	Mutation	XL147	5	95	-1.06431	0.0642499	-0.0899194
FGFR3	Mutation	Cediranib	8	92	-1.19252	0.0645048	-0.254012
FGFR3	Mutation	AZD6244	8	92	-1.24714	0.0645064	-0.318629
ETV1	Copy_number	Dasatinib	3	97	-1.77726	0.0659498	-0.829652
MYC	Copy_number	Nilotinib	3	97	-1.20436	0.0659498	-0.268268
EGFR	Mutation	Dasatinib	3	97	1.34631	0.0659498	0.429013
KRAS	Copy_number	LEE011	4	96	-1.09831	0.0660365	-0.135284
SYK	Mutation	Regorafenib	4	96	-1.22424	0.0660381	-0.291883
ITK	Mutation	Tivozanib	4	96	-1.20928	0.0660389	-0.274143
MET	Copy_number	Afatinib	4	96	1.26485	0.0660397	0.338967
ABL1	Mutation	AZD4547	7	93	1.21444	0.0661634	0.280288
EPHB4	Mutation	Dovitinib	6	94	-1.14804	0.0663501	-0.199176
JAK2	Mutation	AZD6244	6	94	-1.27737	0.0663501	-0.353174
ATRX	Copy_number	Dacomitinib	5	95	1.21073	0.0665651	0.275881
CSF1R	Mutation	LEE011	2	98	-1.13633	0.066613	-0.184383
GRIN2A	Copy_number	Dabrafenib	2	98	-1.33031	0.0666138	-0.411764
SOX10	Copy_number	Dabrafenib	2	98	-1.33031	0.0666138	-0.411764
NKX2-1	Copy_number	Dovitinib	2	98	1.2296	0.0666147	0.298191
JAK3	Mutation	CI-1033	2	98	1.30885	0.0666163	0.388304
PTPN11	Mutation	Afatinib	2	98	-1.57832	0.0666163	-0.658386
TOP1	Mutation	Nilotinib	2	98	-1.27665	0.0666163	-0.352366
APOBEC3B	Copy_number	Dacomitinib	12	88	-1.23713	0.0672903	-0.306996
TOP1	Copy_number	Foretinib	3	97	-1.19217	0.0674503	-0.253594
MPL	Mutation	Bosutinib	10	90	-1.08075	0.067718	-0.11203
BRCA2	Mutation	Sotrastaurin	24	76	-1.0745	0.0681489	-0.103672
CCND1	Copy_number	AZD4547	2	98	1.31632	0.0684611	0.396505
FGF19	Copy_number	AZD4547	2	98	1.31632	0.0684611	0.396505
FGF3	Copy_number	AZD4547	2	98	1.31632	0.0684611	0.396505
FGF4	Copy_number	AZD4547	2	98	1.31632	0.0684611	0.396505
CCNE1	Copy_number	Cediranib	3	97	-1.23887	0.0689755	-0.309025
CEBPA	Copy_number	PF-05212384	3	97	-1.54063	0.0689755	-0.623524
TOP1	Copy_number	Sotrastaurin	3	97	-1.24962	0.0689772	-0.321492
DDR2	Mutation	Vismodegib	2	98	-1.04273	0.070346	-0.0603613
ZNF703	Copy_number	LDK378	2	98	-1.2782	0.0703468	-0.354109
AKT1	Mutation	PF-05212384	2	98	-1.53379	0.0703493	-0.617099
SOCS1	Copy_number	INCB28060	2	98	1.10144	0.070351	0.139396
SEMA3A	Copy_number	XL765	2	98	-1.25766	0.0703519	-0.330741
SEMA3E	Copy_number	XL765	2	98	-1.25766	0.0703519	-0.330741
FOXL2	Copy_number	Dasatinib	2	98	-2.08447	0.0703527	-1.05968
AKT1	Mutation	ABT-888	2	98	-1.20096	0.0703527	-0.264187
KRAS	Mutation	Trametinib	2	98	1.74729	0.0703527	0.805121
ZNF217	Copy_number	PF-04449913	2	98	-1.87799	0.0703535	-0.909187
AKT1	Mutation	Dacomitinib	2	98	-1.63491	0.0703535	-0.709209
PDGFRB	Mutation	BKM120	9	91	1.17231	0.0708118	0.229351
MPL	Mutation	Neratinib	10	90	-1.27356	0.0712463	-0.348867
ALK	Mutation	Neratinib	14	86	1.18853	0.0713864	0.249179
SMO	Mutation	PD-0332991	4	96	1.10165	0.0713872	0.13967
ATRX	Copy_number	Afatinib	5	95	1.19937	0.0713924	0.262271
SMAD4	Mutation	PD-0332991	6	94	1.15115	0.0718942	0.203078
ERBB3	Mutation	ABT-888	13	87	-1.05697	0.0720541	-0.0799341
TOP1	Copy_number	PD-0332991	3	97	-1.20377	0.0721161	-0.26756
CEBPA	Copy_number	Axitinib	3	97	-1.20762	0.0721169	-0.272167
PLCG1	Copy_number	Imatinib	3	97	-1.11773	0.0721169	-0.160569
ETV1	Copy_number	Cediranib	3	97	-1.26259	0.0721178	-0.336387
EGFR	Copy_number	AZD5363	3	97	1.1478	0.0721204	0.198875
EGFR	Copy_number	Everolimus	3	97	1.24979	0.0721212	0.321681
ROS1	Mutation	LEE011	10	90	-1.06705	0.0721509	-0.0936287
PIK3CA	Mutation	Axitinib	8	92	-1.13426	0.0721996	-0.18175
FLT3	Mutation	Erlotinib	8	92	-1.16088	0.0722013	-0.215214
PDGFRB	Mutation	Tivozanib	9	91	-1.09967	0.0727114	-0.137074
SYK	Mutation	Sotrastaurin	4	96	-1.13255	0.0727829	-0.179576
EPHB4	Mutation	Neratinib	6	94	-1.30925	0.0730507	-0.388736
ATM	Mutation	ABT-888	8	92	-1.09642	0.0732166	-0.132799
IRS2	Copy_number	Bosutinib	3	97	1.12711	0.0737341	0.172626
AURKB	Mutation	PF-05212384	5	95	-1.31344	0.0739085	-0.393355
ATM	Mutation	Cabozantinib	8	92	-1.17959	0.074241	-0.238288
GNAS	Mutation	BYL719	8	92	1.15539	0.074241	0.208383
AKT1	Mutation	Cediranib	2	98	-1.34658	0.0742558	-0.429296
KRAS	Mutation	PF-05212384	2	98	1.36681	0.0742558	0.450811
KEAP1	Copy_number	Ruxolitinib	2	98	1.13348	0.0742585	0.180754
ZNF217	Copy_number	XL765	2	98	-1.2495	0.0742585	-0.32135
CSF1R	Mutation	Ruxolitinib	2	98	-1.48688	0.0742585	-0.57229
PIK3R1	Mutation	AZD5363	2	98	-1.26427	0.0742585	-0.338305
APOBEC3B	Copy_number	CO-1686	12	88	-1.14841	0.0747469	-0.19964
BRCA1	Mutation	AZD2014	13	87	1.23088	0.0753566	0.299686
JAK2	Mutation	Trametinib	6	94	-1.72034	0.0754065	-0.782695
ERBB2	Mutation	Panobinostat	6	94	-1.30837	0.0754074	-0.387772
GNAS	Copy_number	Olaparib	5	95	-1.10767	0.0765003	-0.147526
FBXW7	Mutation	Neratinib	5	95	1.37197	0.0765012	0.456247
FBXW7	Mutation	BKM120	5	95	1.17493	0.0765029	0.232569
FBXW7	Mutation	PF-04449913	5	95	-1.25718	0.0765047	-0.330188
ARID2	Mutation	Tivozanib	9	91	-1.12165	0.0766357	-0.165622
BRCA1	Mutation	Carfilzomib	13	87	1.8392	0.0770519	0.879081
ITK	Mutation	AEE788	4	96	-1.26738	0.0770927	-0.341845
SMO	Mutation	LDE225	4	96	1.04814	0.0770927	0.0678342
RARA	Copy_number	Cabozantinib	4	96	-1.22878	0.0770953	-0.297221
PTCH1	Mutation	LDE225	12	88	-1.03329	0.0773776	-0.0472458
PTCH1	Mutation	Tandutinib	12	88	1.05335	0.0773776	0.074985
ATM	Mutation	LY2835219	8	92	-1.14466	0.0773811	-0.19492
NOTCH1	Mutation	Sunitinib	11	89	-1.0965	0.0779611	-0.132911
FANCF	Copy_number	AUY922	2	98	-14.0895	0.0783289	-3.81654
GRIN2A	Copy_number	Tandutinib	2	98	-1.10384	0.0783388	-0.142528
SOX10	Copy_number	Tandutinib	2	98	-1.10384	0.0783388	-0.142528
PIK3R1	Mutation	Pazopanib	2	98	-1.2009	0.0783388	-0.26411
BLM	Copy_number	BEZ235	2	98	-1.73796	0.0783397	-0.797394
FANCL	Copy_number	BEZ235	2	98	1.3805	0.0783397	0.46519
WWP1	Copy_number	Ibrutinib	2	98	-1.44892	0.0783415	-0.534978
AKT1	Mutation	Panobinostat	2	98	-2.21526	0.0783424	-1.14747
DDR2	Mutation	Panobinostat	2	98	1.33666	0.0783424	0.418632
RUNX1T1	Copy_number	Vismodegib	3	97	-1.07217	0.0787506	-0.100532
ETV1	Copy_number	LEE011	3	97	1.19572	0.0787542	0.257879
KDR	Mutation	Bortezomib	3	97	-4.39816	0.0787569	-2.1369
TP53	Copy_number	Trametinib	3	97	-2.27196	0.0787578	-1.18394
TOP1	Copy_number	Panobinostat	3	97	-1.70166	0.0787587	-0.766943
ABL1	Mutation	Tandutinib	7	93	-1.07799	0.0790446	-0.108348
FANCA	Copy_number	Dabrafenib	2	98	-1.28639	0.0804473	-0.363333
ABL1	Mutation	Ibrutinib	7	93	1.1596	0.0813805	0.213624
SYK	Mutation	Olaparib	4	96	-1.14128	0.0816082	-0.190647
ARID2	Mutation	Bosutinib	9	91	1.07024	0.0817813	0.0979373
PDGFRB	Mutation	Sotrastaurin	9	91	-1.11951	0.0817813	-0.162866
TP53	Copy_number	AZD6244	3	97	-1.43903	0.0822559	-0.525096
FANCL	Copy_number	Axitinib	2	98	1.18982	0.0825998	0.250738
FOXL2	Copy_number	Carfilzomib	2	98	2.28112	0.0825998	1.18974
GRIN2A	Copy_number	PF-05212384	2	98	-1.52249	0.0826007	-0.606432
SOX10	Copy_number	PF-05212384	2	98	-1.52249	0.0826007	-0.606432
SRC	Mutation	LY2835219	2	98	-1.23567	0.0826007	-0.305294
BCL6	Copy_number	Dabrafenib	2	98	1.22888	0.0826016	0.297344
MAP2K2	Copy_number	Erlotinib	2	98	-1.38522	0.0826016	-0.470115
KEAP1	Copy_number	XL765	2	98	1.11793	0.0826035	0.160826
TRRAP	Copy_number	Ruxolitinib	2	98	-1.1693	0.0826035	-0.225647
MAP2K1	Copy_number	CI-1033	2	98	1.27198	0.0826044	0.347072
AKT1	Mutation	Crizotinib	2	98	-1.34047	0.0826044	-0.422742
CDK4	Mutation	CI-1033	2	98	1.27452	0.0826044	0.349952
JAK3	Mutation	Foretinib	2	98	1.2034	0.0826044	0.267118
ERBB2	Copy_number	AZD6244	6	94	1.26919	0.082838	0.343904
ALK	Mutation	Bosutinib	14	86	1.04249	0.0830124	0.0600359
BRAF	Mutation	XL147	4	96	-1.06828	0.0831606	-0.0952929
MPL	Mutation	AEE788	10	90	-1.16614	0.0837696	-0.221745
TP53	Copy_number	Vismodegib	3	97	-1.05066	0.0840471	-0.0712983
RUNX1T1	Copy_number	AZD4547	3	97	1.28028	0.0840517	0.356461
BRCA1	Mutation	BYL719	13	87	1.09088	0.0841623	0.125494
JAK3	Mutation	LGK-974	2	98	-1.1306	0.0847988	-0.177085
ARID2	Mutation	Foretinib	9	91	-1.14215	0.0850033	-0.191754
GNAS	Mutation	Vismodegib	8	92	-1.13783	0.085135	-0.186283
FGFR3	Mutation	Sotrastaurin	8	92	-1.13718	0.0851406	-0.185464
CCNE1	Copy_number	Sunitinib	3	97	1.12675	0.08588	0.172163
CTNNB1	Mutation	LDE225	3	97	1.05329	0.08588	0.0749013
ETV1	Copy_number	Dovitinib	3	97	-1.18696	0.085881	-0.247276
CTNNB1	Mutation	CO-1686	3	97	1.15658	0.085881	0.20987
EGFR	Copy_number	Foretinib	3	97	1.18769	0.0858829	0.248158
PTCH2	Mutation	AEE788	7	93	1.29987	0.0862119	0.378372
GNAS	Mutation	BMS-599626	8	92	1.10681	0.0862956	0.146409
ITK	Mutation	Foretinib	4	96	-1.23561	0.0863408	-0.305218
FGFR1	Mutation	Erlotinib	6	94	1.2143	0.0867704	0.280128
KRAS	Mutation	Carfilzomib	2	98	2.5411	0.0870487	1.34545
PIK3R1	Mutation	LY2835219	2	98	-1.40182	0.0870497	-0.487304
PTPN11	Mutation	AEE788	2	98	-1.36151	0.0870506	-0.445206
FANCF	Copy_number	Regorafenib	2	98	-1.32002	0.0870516	-0.400555
GRIN2A	Copy_number	Vemurafenib	2	98	-1.19728	0.0870516	-0.259756
SOX10	Copy_number	Vemurafenib	2	98	-1.19728	0.0870516	-0.259756
WWP1	Copy_number	Vemurafenib	2	98	-1.21313	0.0870516	-0.278732
CDK4	Mutation	Vemurafenib	2	98	1.15088	0.0870516	0.202733
CDK4	Mutation	Gefitinib	2	98	1.26576	0.0870525	0.340002
WWP1	Copy_number	BYL719	2	98	1.36371	0.0870535	0.44754
SRC	Mutation	ABT-199	2	98	-1.25962	0.0870544	-0.332988
FLT3	Mutation	LDK378	8	92	-1.14071	0.0874643	-0.189936
FLT3	Mutation	PF-05212384	8	92	-1.22168	0.0874672	-0.288862
FBXW7	Mutation	AEE788	5	95	1.13153	0.0876187	0.178272
RET	Mutation	Gefitinib	5	95	1.13872	0.0876206	0.187419
MLH1	Mutation	Lapatinib	5	95	1.14837	0.0876225	0.199589
ROS1	Mutation	Axitinib	10	90	-1.12842	0.0879613	-0.174306
PTEN	Mutation	Bortezomib	4	96	2.1476	0.0879645	1.10273
CDH1	Mutation	Vemurafenib	18	82	1.07169	0.0882531	0.0998811
APOBEC3B	Copy_number	AEE788	12	88	-1.14228	0.0886682	-0.191912
ARID1B	Mutation	Trametinib	7	93	1.47844	0.0887174	0.564076
MPL	Mutation	AZD6244	10	90	-1.22913	0.0890386	-0.297643
MAP2K2	Copy_number	LGK-974	2	98	-1.12902	0.0893427	-0.175069
ALK	Mutation	Bortezomib	14	86	1.54295	0.0893767	0.625696
FGFR1	Mutation	Axitinib	6	94	1.10028	0.0894735	0.137875
ERBB2	Copy_number	XL147	6	94	1.0451	0.0894745	0.0636386
EPHB4	Mutation	Dabrafenib	6	94	-1.24929	0.0894755	-0.32111
JAK2	Copy_number	AUY922	1	99	9.01444	0.0895887	3.17224
MITF	Copy_number	AUY922	1	99	-59.8499	0.0895887	-5.90328
ROBO1	Copy_number	AUY922	1	99	-59.8499	0.0895887	-5.90328
MITF	Copy_number	Carfilzomib	1	99	#NAME?	0.0895974	#NAME?
ROBO1	Copy_number	Carfilzomib	1	99	#NAME?	0.0895974	#NAME?
MITF	Copy_number	Olaparib	1	99	-1.6448	0.0895984	-0.717914
PDK1	Copy_number	XL147	1	99	1.51186	0.0895984	0.596323
PDK1	Copy_number	PF-05212384	1	99	2.08805	0.0895984	1.06215
ROBO1	Copy_number	Olaparib	1	99	-1.6448	0.0895984	-0.717914
HNF1A	Mutation	PF-05212384	1	99	-2.31897	0.0895984	-1.21348
HNF1A	Mutation	LY2835219	1	99	-1.9434	0.0895984	-0.958585
IDH2	Mutation	PF-05212384	1	99	-2.31897	0.0895984	-1.21348
IDH2	Mutation	LY2835219	1	99	-1.9434	0.0895984	-0.958585
JAK1	Mutation	PF-05212384	1	99	-2.31897	0.0895984	-1.21348
JAK1	Mutation	LY2835219	1	99	-1.9434	0.0895984	-0.958585
FGFR3	Copy_number	AEE788	1	99	2.48386	0.0895993	1.31258
HOXA3	Copy_number	LDE225	1	99	1.53337	0.0895993	0.616704
NOTCH1	Copy_number	AEE788	1	99	2.48386	0.0895993	1.31258
PDK1	Copy_number	Dabrafenib	1	99	1.60541	0.0895993	0.682938
PDGFRA	Mutation	Sunitinib	1	99	-1.49636	0.0895993	-0.581453
APCDD1	Copy_number	Regorafenib	1	99	1.58696	0.0896003	0.666269
CCND3	Copy_number	Regorafenib	1	99	1.58696	0.0896003	0.666269
HOXA3	Copy_number	AZD2014	1	99	2.39536	0.0896003	1.26024
HOXA3	Copy_number	INCB28060	1	99	1.42815	0.0896003	0.514147
HOXA3	Copy_number	Sotrastaurin	1	99	1.60273	0.0896003	0.680532
HOXA3	Copy_number	Bosutinib	1	99	2.13266	0.0896003	1.09265
PDK1	Copy_number	BEZ235	1	99	3.12875	0.0896003	1.64559
SOX2	Copy_number	Regorafenib	1	99	1.58696	0.0896003	0.666269
WT1	Copy_number	Regorafenib	1	99	1.58696	0.0896003	0.666269
RB1	Mutation	AZD6244	1	99	2.08194	0.0896003	1.05793
MITF	Copy_number	Bortezomib	1	99	-94.2559	0.0896013	-6.55851
MITF	Copy_number	Ruxolitinib	1	99	-2.4643	0.0896013	-1.30118
ROBO1	Copy_number	Bortezomib	1	99	-94.2559	0.0896013	-6.55851
ROBO1	Copy_number	Ruxolitinib	1	99	-2.4643	0.0896013	-1.30118
HNF1A	Mutation	Tivozanib	1	99	-1.69989	0.0896013	-0.765442
IDH2	Mutation	Tivozanib	1	99	-1.69989	0.0896013	-0.765442
JAK1	Mutation	Tivozanib	1	99	-1.69989	0.0896013	-0.765442
FGF14	Copy_number	ABT-888	1	99	-1.62481	0.0896022	-0.700269
HOXA3	Copy_number	Afatinib	1	99	1.66855	0.0896022	0.738592
PDK1	Copy_number	Everolimus	1	99	1.87153	0.0896022	0.904218
PDK1	Copy_number	Nilotinib	1	99	1.64144	0.0896022	0.714964
HNF1A	Mutation	Everolimus	1	99	-3.51492	0.0896022	-1.81349
IDH2	Mutation	Everolimus	1	99	-3.51492	0.0896022	-1.81349
JAK1	Mutation	Everolimus	1	99	-3.51492	0.0896022	-1.81349
RB1	Mutation	Trametinib	1	99	3.66207	0.0896022	1.87266
JAK2	Copy_number	Dacomitinib	1	99	1.7635	0.0896032	0.818444
GNAQ	Mutation	PF-04449913	1	99	-15.9492	0.0896032	-3.99542
HNF1A	Mutation	Panobinostat	1	99	-13.1179	0.0896032	-3.71346
IDH2	Mutation	Panobinostat	1	99	-13.1179	0.0896032	-3.71346
JAK1	Mutation	Panobinostat	1	99	-13.1179	0.0896032	-3.71346
PTEN	Mutation	Ruxolitinib	4	96	1.09206	0.0896136	0.127049
ITK	Mutation	Trametinib	4	96	-1.77498	0.0896146	-0.827806
CEBPA	Copy_number	Cediranib	3	97	-1.24218	0.0896321	-0.312869
CEBPA	Copy_number	Cabozantinib	3	97	-1.13269	0.089636	-0.179749
EGFR	Mutation	Nilotinib	3	97	-1.24056	0.089636	-0.310986
AURKB	Mutation	Neratinib	5	95	-1.31576	0.0905927	-0.395897
AURKB	Mutation	AZD4547	5	95	-1.30176	0.0905927	-0.380466
EPHB4	Mutation	Imatinib	6	94	-1.1061	0.0908513	-0.14548
SYK	Mutation	Neratinib	4	96	-1.3666	0.0912857	-0.45059
PIK3C3	Copy_number	Dabrafenib	2	98	-1.31499	0.0916911	-0.395048
IGF1R	Mutation	Erlotinib	2	98	1.3123	0.0916911	0.392101
KRAS	Mutation	Sunitinib	2	98	1.14296	0.0916911	0.192776
PIK3R1	Mutation	Tandutinib	2	98	-1.10751	0.0916911	-0.147319
KRAS	Mutation	CO-1686	2	98	1.18914	0.091692	0.249923
PIK3R1	Mutation	Dovitinib	2	98	-1.24495	0.091692	-0.316089
WWP1	Copy_number	Foretinib	2	98	1.24414	0.091694	0.315145
PIK3R1	Mutation	Crizotinib	2	98	-1.17616	0.091694	-0.234089
AURKA	Copy_number	PF-04449913	2	98	-1.86419	0.091695	-0.898547
CDK4	Mutation	Dacomitinib	2	98	1.37513	0.091695	0.459573
FGFR2	Mutation	Crizotinib	9	91	-1.10744	0.0917511	-0.147227
AURKB	Mutation	BMS-599626	5	95	-1.12067	0.0921079	-0.164357
ROS1	Mutation	AZD4547	10	90	1.18747	0.0923245	0.247888
ERBB4	Mutation	AUY922	7	93	2.19202	0.0925671	1.13226
RARA	Copy_number	CI-1033	4	96	-1.1544	0.0929876	-0.207147
FLT3	Mutation	BEZ235	8	92	-1.2817	0.0935154	-0.358063
RUNX1T1	Copy_number	Dabrafenib	3	97	1.20398	0.093517	0.267807
FBXW7	Mutation	Sunitinib	5	95	1.10154	0.0936474	0.139528
AURKB	Mutation	Dacomitinib	5	95	-1.32176	0.0936513	-0.402461
APOBEC3B	Copy_number	Imatinib	12	88	1.05098	0.0937466	0.0717333
ERBB3	Mutation	Dovitinib	13	87	-1.10237	0.0947873	-0.140613
JAK2	Mutation	Vandetanib	6	94	-1.14987	0.0950901	-0.201474
HGF	Copy_number	Sotrastaurin	3	97	1.24825	0.0955101	0.319902
ERBB3	Mutation	Ibrutinib	13	87	-1.12066	0.0958064	-0.16435
CDH1	Mutation	PD-0332991	18	82	-1.04443	0.0960462	-0.0627186
HOXA3	Copy_number	PD-0332991	1	99	1.53029	0.0963351	0.613802
HOXA3	Copy_number	Imatinib	1	99	1.39544	0.0963361	0.480718
FGFR3	Copy_number	LY2835219	1	99	1.40911	0.0963371	0.494785
HIST1H3B	Copy_number	PF-05212384	1	99	-2.20129	0.0963371	-1.13835
HOXA3	Copy_number	LEE011	1	99	1.51706	0.0963371	0.601281
MITF	Copy_number	LY2835219	1	99	-1.9077	0.0963371	-0.931836
NOTCH1	Copy_number	LY2835219	1	99	1.40911	0.0963371	0.494785
PDK1	Copy_number	Olaparib	1	99	1.28016	0.0963371	0.356325
ROBO1	Copy_number	LY2835219	1	99	-1.9077	0.0963371	-0.931836
HNF1A	Mutation	LEE011	1	99	-1.47008	0.0963371	-0.555895
IDH2	Mutation	LEE011	1	99	-1.47008	0.0963371	-0.555895
JAK1	Mutation	LEE011	1	99	-1.47008	0.0963371	-0.555895
CDKN2B	Copy_number	Dabrafenib	1	99	1.53076	0.0963381	0.614246
HRAS	Mutation	LDE225	1	99	-1.25501	0.0963381	-0.327694
FGFR2	Copy_number	AZD6244	1	99	-3.25726	0.0963391	-1.70366
HOXA3	Copy_number	BEZ235	1	99	3.05377	0.0963391	1.61059
MITF	Copy_number	Vemurafenib	1	99	1.48757	0.0963391	0.572954
PDK1	Copy_number	AZD2014	1	99	2.31921	0.0963391	1.21363
ROBO1	Copy_number	Vemurafenib	1	99	1.48757	0.0963391	0.572954
HNF1A	Mutation	Bosutinib	1	99	-2.32109	0.0963391	-1.2148
IDH2	Mutation	Bosutinib	1	99	-2.32109	0.0963391	-1.2148
JAK1	Mutation	Bosutinib	1	99	-2.32109	0.0963391	-1.2148
HOXA3	Copy_number	Bortezomib	1	99	4.49706	0.0963401	2.16898
HNF1A	Mutation	Ruxolitinib	1	99	-1.60379	0.0963401	-0.68149
IDH2	Mutation	Ruxolitinib	1	99	-1.60379	0.0963401	-0.68149
JAK1	Mutation	Ruxolitinib	1	99	-1.60379	0.0963401	-0.68149
DDR2	Copy_number	Trametinib	1	99	-11.5133	0.0963411	-3.52523
DNMT1	Copy_number	Dasatinib	1	99	-3.8652	0.0963411	-1.95054
HOXA3	Copy_number	Nilotinib	1	99	1.53464	0.0963411	0.617896
JAK3	Copy_number	Dasatinib	1	99	-3.8652	0.0963411	-1.95054
MITF	Copy_number	Everolimus	1	99	-3.38322	0.0963411	-1.7584
ROBO1	Copy_number	Everolimus	1	99	-3.38322	0.0963411	-1.7584
SETBP1	Copy_number	Dasatinib	1	99	-3.8652	0.0963411	-1.95054
HNF1A	Mutation	Foretinib	1	99	-1.96568	0.0963411	-0.975031
HNF1A	Mutation	Nilotinib	1	99	-1.49936	0.0963411	-0.584343
IDH2	Mutation	Foretinib	1	99	-1.96568	0.0963411	-0.975031
IDH2	Mutation	Nilotinib	1	99	-1.49936	0.0963411	-0.584343
JAK1	Mutation	Foretinib	1	99	-1.96568	0.0963411	-0.975031
JAK1	Mutation	Nilotinib	1	99	-1.49936	0.0963411	-0.584343
FOXA1	Copy_number	Lapatinib	1	99	1.35898	0.0963421	0.442523
CDKN2A	Mutation	PF-04449913	1	99	-14.3748	0.0963421	-3.84547
STK11	Mutation	Lapatinib	1	99	1.35898	0.0963421	0.442523
INHBA	Copy_number	Nilotinib	4	96	1.20348	0.0964618	0.267218
FGFR2	Mutation	BGJ398	9	91	-1.19831	0.0964841	-0.261
FOXL2	Copy_number	BMS-599626	2	98	-1.1679	0.0965262	-0.223922
NKX2-1	Copy_number	XL147	2	98	1.08796	0.0965272	0.121626
IGF1R	Mutation	Olaparib	2	98	-1.2188	0.0965272	-0.28546
AURKB	Copy_number	LDE225	2	98	-1.12535	0.0965282	-0.170378
PIK3C3	Copy_number	Erlotinib	2	98	-1.35158	0.0965282	-0.434643
SOCS1	Copy_number	Neratinib	2	98	-1.56966	0.0965282	-0.650451
JAK3	Mutation	Tandutinib	2	98	-1.09801	0.0965282	-0.134895
SEMA3A	Copy_number	Dovitinib	2	98	-1.24678	0.0965292	-0.318213
SEMA3E	Copy_number	Dovitinib	2	98	-1.24678	0.0965292	-0.318213
KRAS	Mutation	Dovitinib	2	98	1.24379	0.0965292	0.314739
FANCL	Copy_number	Ruxolitinib	2	98	1.12227	0.0965302	0.166416
SEMA3A	Copy_number	Afatinib	2	98	1.41546	0.0965312	0.501269
SEMA3E	Copy_number	Afatinib	2	98	1.41546	0.0965312	0.501269
KRAS	Mutation	Foretinib	2	98	1.19083	0.0965312	0.251965
FANCA	Copy_number	PF-04449913	2	98	-1.84735	0.0965322	-0.885458
ERBB2	Copy_number	Nilotinib	6	94	1.06428	0.0965387	0.0898826
KIT	Mutation	BGJ398	5	95	1.26379	0.0967871	0.337754
FLT3	Mutation	Nilotinib	8	92	-1.11626	0.0973034	-0.158669
NOTCH1	Mutation	AZD5363	11	89	-1.11991	0.0973227	-0.163386
CEBPA	Copy_number	Foretinib	3	97	-1.20346	0.0975379	-0.267186
EPHB4	Mutation	Ibrutinib	6	94	-1.1456	0.0980029	-0.196106
TP53	Mutation	Bosutinib	42	58	-1.06154	0.0985995	-0.0861589
KRAS	Mutation	Pazopanib	2	98	1.09958	0.0990222	0.13695
FOXL2	Copy_number	Afatinib	2	98	-1.48121	0.0990253	-0.566775
APOBEC3B	Copy_number	Gefitinib	12	88	-1.11913	0.0990618	-0.162372
ERBB2	Copy_number	AZD4547	6	94	1.21391	0.0994818	0.279664
FGFR1	Mutation	AZD4547	6	94	1.23076	0.0994818	0.299544
ERBB2	Copy_number	AZD5363	6	94	1.08435	0.0994838	0.116828
FGFR1	Mutation	Panobinostat	6	94	1.29641	0.0994858	0.374523
HRAS	Mutation	AUY922	1	99	-27.9246	0.0998452	-4.80346
FLT3	Mutation	LDE225	8	92	-1.08664	0.0998916	-0.119871
ATM	Mutation	XL765	8	92	-1.03983	0.0998937	-0.0563452
ATRX	Copy_number	Vandetanib	5	95	1.09994	0.100005	0.137418
BRAF	Mutation	INCB28060	4	96	-1.09274	0.100037	-0.127949
ITK	Mutation	Vandetanib	4	96	-1.15888	0.100037	-0.21273
BRCA2	Mutation	Tivozanib	24	76	-1.06418	0.100503	-0.0897398
BRCA2	Mutation	Dasatinib	24	76	-1.15329	0.100504	-0.205758
NOTCH1	Mutation	PF-04449913	11	89	1.01081	0.100706	0.0155146
ARID1B	Mutation	AZD6244	7	93	1.23889	0.10071	0.30905
MAP2K2	Copy_number	LDK378	2	98	-1.24569	0.101563	-0.316945
MAP2K1	Copy_number	Carfilzomib	2	98	1.53676	0.101565	0.61989
ZNF217	Copy_number	Imatinib	2	98	-1.12096	0.101565	-0.164731
IGF1R	Mutation	Imatinib	2	98	-1.13039	0.101565	-0.176827
FANCF	Copy_number	Cediranib	2	98	-1.27295	0.101566	-0.34818
ZNF703	Copy_number	Erlotinib	2	98	-1.34016	0.101567	-0.422402
IGF1R	Copy_number	BEZ235	2	98	-1.67478	0.101568	-0.743967
TRRAP	Copy_number	Vemurafenib	2	98	-1.15304	0.101568	-0.205445
PIK3R1	Mutation	Regorafenib	2	98	-1.33181	0.101568	-0.413389
AKT1	Mutation	BKM120	2	98	-1.35866	0.101569	-0.442187
PIK3R1	Mutation	Ruxolitinib	2	98	-1.26554	0.101569	-0.339753
FANCF	Copy_number	Trametinib	2	98	-3.19608	0.10157	-1.6763
FOXL2	Copy_number	BGJ398	2	98	-1.59681	0.10157	-0.67519
DDR2	Mutation	CI-1033	2	98	-1.53375	0.10157	-0.617059
IGF1R	Mutation	Nilotinib	2	98	-1.22694	0.10157	-0.295068
BLM	Copy_number	PF-04449913	2	98	-1.84198	0.101572	-0.88126
CCND1	Copy_number	Lapatinib	2	98	1.25321	0.101572	0.325628
FGF19	Copy_number	Lapatinib	2	98	1.25321	0.101572	0.325628
FGF3	Copy_number	Lapatinib	2	98	1.25321	0.101572	0.325628
FGF4	Copy_number	Lapatinib	2	98	1.25321	0.101572	0.325628
PTPN11	Mutation	Lapatinib	2	98	-1.22334	0.101572	-0.290831
CEBPA	Copy_number	Erlotinib	3	97	-1.26635	0.10169	-0.340676
PAK7	Copy_number	Regorafenib	3	97	1.25431	0.101691	0.32689
PLCG1	Copy_number	INCB28060	3	97	-1.07183	0.101691	-0.100073
CEBPA	Copy_number	AZD5363	3	97	-1.17195	0.101692	-0.22891
ROBO2	Copy_number	AZD6244	4	96	-1.35466	0.101865	-0.43793
BRCA1	Mutation	Dabrafenib	13	87	1.08573	0.102091	0.118663
ARID1B	Mutation	ABT-199	7	93	-1.04883	0.102122	-0.0687853
FGFR3	Mutation	Trametinib	8	92	-1.21691	0.102541	-0.283217
RET	Mutation	AUY922	5	95	-1.07395	0.103298	-0.102927
AURKB	Mutation	Afatinib	5	95	-1.20883	0.103313	-0.273616
JAK2	Copy_number	Vismodegib	1	99	-41.0152	0.103471	-5.35809
HRAS	Mutation	LDK378	1	99	-1.45286	0.103472	-0.538892
PDK1	Copy_number	PD-0332991	1	99	1.41138	0.103473	0.497108
HNF1A	Mutation	PD-0332991	1	99	-2.13534	0.103473	-1.09446
IDH2	Mutation	PD-0332991	1	99	-2.13534	0.103473	-1.09446
JAK1	Mutation	PD-0332991	1	99	-2.13534	0.103473	-1.09446
PDK1	Copy_number	LY2835219	1	99	1.38481	0.103475	0.469685
FGFR3	Copy_number	LDE225	1	99	1.45117	0.103476	0.537213
HOXA3	Copy_number	AZD4547	1	99	-3.35575	0.103476	-1.74664
HOXA3	Copy_number	Tandutinib	1	99	1.21695	0.103476	0.283275
JAK2	Copy_number	Erlotinib	1	99	-7.60156	0.103476	-2.92629
NOTCH1	Copy_number	LDE225	1	99	1.45117	0.103476	0.537213
PDK1	Copy_number	Erlotinib	1	99	1.49957	0.103476	0.584549
HNF1A	Mutation	Dabrafenib	1	99	-1.87354	0.103476	-0.905766
HRAS	Mutation	Neratinib	1	99	-2.22385	0.103476	-1.15306
IDH2	Mutation	Dabrafenib	1	99	-1.87354	0.103476	-0.905766
JAK1	Mutation	Dabrafenib	1	99	-1.87354	0.103476	-0.905766
JAK2	Copy_number	CO-1686	1	99	-11.5959	0.103477	-3.53554
HNF1A	Mutation	Sotrastaurin	1	99	-1.54313	0.103477	-0.625863
HNF1A	Mutation	Regorafenib	1	99	-1.5878	0.103477	-0.667026
IDH2	Mutation	Sotrastaurin	1	99	-1.54313	0.103477	-0.625863
IDH2	Mutation	Regorafenib	1	99	-1.5878	0.103477	-0.667026
JAK1	Mutation	Sotrastaurin	1	99	-1.54313	0.103477	-0.625863
JAK1	Mutation	Regorafenib	1	99	-1.5878	0.103477	-0.667026
FGFR3	Copy_number	Ruxolitinib	1	99	-1.46387	0.103478	-0.549783
JAK2	Copy_number	Bortezomib	1	99	4.16768	0.103478	2.05925
JAK2	Copy_number	Ruxolitinib	1	99	1.38859	0.103478	0.473616
MITF	Copy_number	Tivozanib	1	99	-1.55151	0.103478	-0.633669
NOTCH1	Copy_number	Ruxolitinib	1	99	-1.46387	0.103478	-0.549783
ROBO1	Copy_number	Tivozanib	1	99	-1.55151	0.103478	-0.633669
CDKN2B	Copy_number	Dasatinib	1	99	-3.0675	0.10348	-1.61707
FGFR3	Copy_number	Nilotinib	1	99	1.49233	0.10348	0.577562
HOXA3	Copy_number	Crizotinib	1	99	1.3435	0.10348	0.425993
JAK2	Copy_number	Dasatinib	1	99	1.79957	0.10348	0.847655
MITF	Copy_number	Foretinib	1	99	-1.58776	0.10348	-0.666988
NOTCH1	Copy_number	Nilotinib	1	99	1.49233	0.10348	0.577562
ROBO1	Copy_number	Foretinib	1	99	-1.58776	0.10348	-0.666988
NPM1	Mutation	Cabozantinib	1	99	-1.73291	0.10348	-0.793198
DDR2	Copy_number	PF-04449913	1	99	1.27693	0.103481	0.352675
GNA11	Mutation	PF-04449913	1	99	-13.1908	0.103481	-3.72146
RB1	Mutation	Lapatinib	1	99	1.35857	0.103481	0.442087
INHBA	Copy_number	AEE788	4	96	-1.15519	0.103718	-0.20813
ROBO2	Copy_number	CI-1033	4	96	-1.24559	0.103721	-0.316831
MTOR	Mutation	Lapatinib	4	96	-1.24961	0.103722	-0.321477
MYC	Copy_number	LDE225	3	97	-1.10428	0.103819	-0.143104
CTNNB1	Mutation	Tandutinib	3	97	1.06584	0.103819	0.0919876
FGFR1	Mutation	Cediranib	6	94	1.12153	0.104034	0.165464
CCND1	Copy_number	Axitinib	2	98	1.16941	0.104162	0.225786
FGF19	Copy_number	Axitinib	2	98	1.16941	0.104162	0.225786
FGF3	Copy_number	Axitinib	2	98	1.16941	0.104162	0.225786
FGF4	Copy_number	Axitinib	2	98	1.16941	0.104162	0.225786
CDK4	Mutation	Bosutinib	2	98	1.15008	0.104165	0.20173
PTCH2	Mutation	Nilotinib	7	93	-1.09513	0.104986	-0.131096
SMO	Mutation	AZD2014	4	96	1.17068	0.1056	0.227348
EGFR	Copy_number	LEE011	3	97	1.04494	0.105983	0.0634151
CTNNB1	Mutation	Sunitinib	3	97	1.13022	0.105984	0.1766
PAK7	Copy_number	Bortezomib	3	97	-4.28771	0.105986	-2.10021
ATRX	Mutation	Gefitinib	3	97	1.22656	0.105986	0.294623
MYC	Copy_number	Everolimus	3	97	-1.25877	0.105987	-0.332016
TOP1	Copy_number	BYL719	3	97	1.22474	0.105987	0.292471
MPL	Mutation	Gefitinib	10	90	-1.13819	0.10646	-0.186747
AURKB	Mutation	Axitinib	5	95	-1.12764	0.106699	-0.173312
ATRX	Copy_number	Neratinib	5	95	1.29096	0.106701	0.368447
RET	Mutation	Ibrutinib	5	95	1.17633	0.106704	0.23429
CCND1	Copy_number	LDK378	2	98	1.17209	0.10681	0.229082
FGF19	Copy_number	LDK378	2	98	1.17209	0.10681	0.229082
FGF3	Copy_number	LDK378	2	98	1.17209	0.10681	0.229082
FGF4	Copy_number	LDK378	2	98	1.17209	0.10681	0.229082
JAK3	Mutation	LDE225	2	98	-1.11707	0.106814	-0.159722
BCL6	Copy_number	Vemurafenib	2	98	-1.14774	0.106815	-0.198793
CSF1R	Mutation	INCB28060	2	98	-1.09335	0.106815	-0.128757
PIK3R1	Mutation	BEZ235	2	98	-1.54195	0.106815	-0.62476
PIK3R1	Mutation	AZD6244	2	98	-1.47066	0.106815	-0.556468
FOXL2	Copy_number	Ruxolitinib	2	98	-1.16061	0.106816	-0.214885
SRC	Copy_number	Ruxolitinib	2	98	1.11737	0.106816	0.160113
WWP1	Copy_number	Gefitinib	2	98	-1.26951	0.106816	-0.344271
PTPN11	Mutation	Tivozanib	2	98	-1.17706	0.106816	-0.235184
ZNF703	Copy_number	Trametinib	2	98	-2.46765	0.106817	-1.30314
CDK4	Mutation	BYL719	2	98	1.18441	0.106817	0.244163
SMAD4	Mutation	AZD2014	6	94	1.30329	0.107162	0.382156
MDM2	Copy_number	LEE011	1	99	-1.26649	0.107199	-0.340832
PTEN	Mutation	Bosutinib	4	96	1.34633	0.107508	0.429036
ALK	Mutation	Foretinib	14	86	1.07726	0.107554	0.107363
MPL	Mutation	Ibrutinib	10	90	-1.12305	0.107712	-0.167428
SMAD4	Mutation	XL765	6	94	-1.0925	0.108754	-0.127628
GNAS	Mutation	AUY922	8	92	2.9073	0.109385	1.53968
NOTCH1	Mutation	LGK-974	11	89	-1.10884	0.110174	-0.149055
FBXW7	Mutation	Carfilzomib	5	95	1.52296	0.110178	0.606882
NOTCH1	Mutation	Everolimus	11	89	-1.22042	0.110181	-0.287378
EPHA7	Copy_number	Olaparib	3	97	-1.07211	0.11042	-0.100456
ATRX	Mutation	Vemurafenib	3	97	1.20023	0.110422	0.263309
ATRX	Mutation	Lapatinib	3	97	1.1596	0.110425	0.21363
FGFR2	Mutation	Imatinib	9	91	-1.08149	0.110506	-0.113024
ERBB4	Mutation	AZD5363	7	93	1.0838	0.110907	0.116093
JAK2	Copy_number	PD-0332991	1	99	-1.74568	0.111026	-0.803788
JAK2	Copy_number	Carfilzomib	1	99	6.21251	0.111027	2.63518
DDR2	Copy_number	PF-05212384	1	99	1.61826	0.111028	0.694447
HNF1A	Mutation	Olaparib	1	99	-1.47231	0.111028	-0.55808
IDH2	Mutation	Olaparib	1	99	-1.47231	0.111028	-0.55808
JAK1	Mutation	Olaparib	1	99	-1.47231	0.111028	-0.55808
FGF14	Copy_number	AEE788	1	99	-1.73216	0.111029	-0.792574
JAK2	Copy_number	Dabrafenib	1	99	-1.68557	0.111029	-0.753234
MDM2	Copy_number	LDE225	1	99	-1.20294	0.111029	-0.266562
BRD2	Copy_number	Dovitinib	1	99	1.30213	0.11103	0.380869
DAXX	Copy_number	Dovitinib	1	99	1.30213	0.11103	0.380869
FGF12	Copy_number	Dovitinib	1	99	1.30213	0.11103	0.380869
FGF14	Copy_number	AZD6244	1	99	-2.57699	0.11103	-1.36569
MPL	Copy_number	Dovitinib	1	99	1.30213	0.11103	0.380869
MUTYH	Copy_number	Dovitinib	1	99	1.30213	0.11103	0.380869
MYCL	Copy_number	Dovitinib	1	99	1.30213	0.11103	0.380869
NOTCH4	Copy_number	Dovitinib	1	99	1.30213	0.11103	0.380869
PDK1	Copy_number	Bosutinib	1	99	1.37147	0.11103	0.455718
PTCH2	Copy_number	Dovitinib	1	99	1.30213	0.11103	0.380869
FGFR3	Copy_number	Bortezomib	1	99	3.92632	0.111031	1.97318
NOTCH1	Copy_number	Bortezomib	1	99	3.92632	0.111031	1.97318
PDK1	Copy_number	XL765	1	99	1.1598	0.111031	0.213877
HNF1A	Mutation	AZD5363	1	99	-1.3746	0.111031	-0.459014
HNF1A	Mutation	Bortezomib	1	99	-20.1898	0.111031	-4.33555
IDH2	Mutation	AZD5363	1	99	-1.3746	0.111031	-0.459014
IDH2	Mutation	Bortezomib	1	99	-20.1898	0.111031	-4.33555
JAK1	Mutation	AZD5363	1	99	-1.3746	0.111031	-0.459014
JAK1	Mutation	Bortezomib	1	99	-20.1898	0.111031	-4.33555
FGF14	Copy_number	Afatinib	1	99	-2.43712	0.111032	-1.28518
FGF14	Copy_number	CI-1033	1	99	-1.79209	0.111032	-0.841643
FGFR3	Copy_number	BYL719	1	99	-1.54558	0.111032	-0.628145
JAK2	Copy_number	Nilotinib	1	99	-1.46094	0.111032	-0.546899
NOTCH1	Copy_number	BYL719	1	99	-1.54558	0.111032	-0.628145
JAK2	Copy_number	Panobinostat	1	99	1.99429	0.111033	0.995872
MITF	Copy_number	Panobinostat	1	99	-8.44866	0.111033	-3.07872
ROBO1	Copy_number	Panobinostat	1	99	-8.44866	0.111033	-3.07872
GNA11	Mutation	Lapatinib	1	99	1.35117	0.111033	0.434213
NOTCH1	Mutation	Carfilzomib	11	89	-1.40643	0.111408	-0.492033
FGFR2	Mutation	ABT-199	9	91	-1.10886	0.111864	-0.14908
SMAD4	Mutation	Trametinib	6	94	-1.57952	0.111993	-0.659485
ERBB3	Mutation	Regorafenib	13	87	-1.11455	0.112134	-0.156461
KEAP1	Copy_number	Vismodegib	2	98	-1.06759	0.112267	-0.0943563
KRAS	Mutation	LDE225	2	98	1.09901	0.112273	0.136207
SOCS1	Copy_number	Vemurafenib	2	98	-1.14082	0.112274	-0.19007
MAP2K1	Copy_number	XL765	2	98	1.11703	0.112275	0.159662
PIK3C3	Copy_number	Tivozanib	2	98	1.13571	0.112275	0.183594
IGF1R	Copy_number	Ibrutinib	2	98	1.22844	0.112276	0.296823
PIK3R1	Mutation	Everolimus	2	98	-1.73398	0.112276	-0.794091
PTPN11	Mutation	Dacomitinib	2	98	-1.49246	0.112277	-0.577689
MYC	Copy_number	Sunitinib	3	97	-1.11395	0.112694	-0.155682
FGFR2	Mutation	Pazopanib	9	91	-1.06816	0.113224	-0.0951254
ERBB3	Mutation	Cediranib	13	87	-1.09378	0.113295	-0.129323
TP53	Mutation	Nilotinib	42	58	-1.06767	0.113688	-0.0944722
AURKB	Mutation	Cediranib	5	95	-1.13677	0.113747	-0.184942
ARID2	Mutation	Ruxolitinib	9	91	-1.09968	0.114603	-0.137078
CHUK	Copy_number	Carfilzomib	1	99	-72.0303	0.114963	-6.17053
IRF4	Copy_number	Carfilzomib	1	99	-72.0303	0.114963	-6.17053
JAK1	Copy_number	Carfilzomib	1	99	-72.0303	0.114963	-6.17053
NCOR1	Copy_number	Carfilzomib	1	99	-72.0303	0.114963	-6.17053
PTEN	Copy_number	Carfilzomib	1	99	-72.0303	0.114963	-6.17053
SMARCB1	Copy_number	Carfilzomib	1	99	-72.0303	0.114963	-6.17053
TNKS2	Copy_number	Carfilzomib	1	99	-72.0303	0.114963	-6.17053
CCNE1	Copy_number	Axitinib	3	97	-1.20904	0.115001	-0.273865
CEBPA	Copy_number	AEE788	3	97	-1.25993	0.115003	-0.333345
ETV1	Copy_number	Foretinib	3	97	-1.19476	0.115006	-0.25672
CTNNB1	Mutation	Crizotinib	3	97	1.08572	0.115006	0.118651
CDH2	Copy_number	LY2835219	2	98	-1.17236	0.115083	-0.229413
NOTCH1	Mutation	AZD2014	11	89	-1.1903	0.115174	-0.251328
ITK	Mutation	Sotrastaurin	4	96	-1.1875	0.115415	-0.247928
PTEN	Mutation	AZD2014	4	96	1.43544	0.115415	0.521491
MTOR	Mutation	BKM120	4	96	-1.18306	0.115416	-0.242523
INHBA	Copy_number	Ibrutinib	4	96	-1.24121	0.115417	-0.311742
PTEN	Mutation	CI-1033	4	96	1.16657	0.115417	0.222274
INHBA	Copy_number	Dacomitinib	4	96	-1.34737	0.115418	-0.430146
RARA	Copy_number	Panobinostat	4	96	1.47461	0.115418	0.560331
AURKB	Mutation	Bortezomib	5	95	1.78308	0.115568	0.834374
FGFR3	Mutation	Dabrafenib	8	92	-1.12813	0.116614	-0.173936
GNAS	Mutation	Trametinib	8	92	-1.56655	0.116617	-0.647588
ARID1B	Mutation	PF-05212384	7	93	-1.24959	0.117085	-0.32145
TOP1	Copy_number	Erlotinib	3	97	1.24343	0.11735	0.314324
TOP1	Copy_number	Bortezomib	3	97	-3.63033	0.117352	-1.8601
AURKB	Mutation	Vismodegib	5	95	-1.0176	0.117401	-0.0251711
AURKB	Mutation	Vandetanib	5	95	-1.11263	0.117407	-0.153973
AURKB	Mutation	Ruxolitinib	5	95	-1.11657	0.117408	-0.159068
AURKB	Mutation	CI-1033	5	95	-1.18104	0.11741	-0.240057
PTCH1	Mutation	Vandetanib	12	88	1.08656	0.117685	0.119772
NOTCH1	Mutation	CO-1686	11	89	-1.14756	0.117738	-0.198564
KRAS	Mutation	LGK-974	2	98	1.08119	0.117945	0.112615
BCL6	Copy_number	XL147	2	98	1.07427	0.117948	0.103353
ZNF703	Copy_number	Olaparib	2	98	-1.06796	0.117948	-0.0948577
MAP2K2	Copy_number	XL765	2	98	1.11372	0.117952	0.155386
SOCS1	Copy_number	XL765	2	98	-1.25275	0.117952	-0.325099
SOCS1	Copy_number	Tivozanib	2	98	-1.16145	0.117952	-0.215921
WWP1	Copy_number	BKM120	2	98	1.32241	0.117952	0.403175
MAP2K2	Copy_number	Crizotinib	2	98	-1.11968	0.117953	-0.163092
ZNF217	Copy_number	Crizotinib	2	98	-1.11893	0.117953	-0.162125
CDH2	Copy_number	ABT-199	2	98	-1.2036	0.117954	-0.267353
CDK4	Mutation	Lapatinib	2	98	1.17964	0.117954	0.238342
BRCA1	Mutation	XL765	13	87	1.06207	0.118042	0.0868741
ERBB2	Mutation	Crizotinib	6	94	-1.12339	0.118696	-0.167856
CRKL	Copy_number	AUY922	1	99	-22.0436	0.118998	-4.46229
ALOX12B	Copy_number	LDK378	1	99	-1.41639	0.119006	-0.502215
CBFB	Copy_number	LDK378	1	99	-1.41639	0.119006	-0.502215
CDH1	Copy_number	LDK378	1	99	-1.41639	0.119006	-0.502215
CTCF	Copy_number	LDK378	1	99	-1.41639	0.119006	-0.502215
DNMT1	Copy_number	LGK-974	1	99	-1.22493	0.119006	-0.292704
FGFR4	Copy_number	LDK378	1	99	-1.41639	0.119006	-0.502215
INSR	Copy_number	LDK378	1	99	-1.41639	0.119006	-0.502215
JAK3	Copy_number	LGK-974	1	99	-1.22493	0.119006	-0.292704
MITF	Copy_number	LDK378	1	99	1.37032	0.119006	0.454518
PHLPP2	Copy_number	LDK378	1	99	-1.41639	0.119006	-0.502215
RAD51C	Copy_number	LDK378	1	99	-1.41639	0.119006	-0.502215
ROBO1	Copy_number	LDK378	1	99	1.37032	0.119006	0.454518
RPA1	Copy_number	LDK378	1	99	-1.41639	0.119006	-0.502215
SETBP1	Copy_number	LGK-974	1	99	-1.22493	0.119006	-0.292704
STK11	Copy_number	LDK378	1	99	-1.41639	0.119006	-0.502215
XPO1	Copy_number	LDK378	1	99	-1.41639	0.119006	-0.502215
MITF	Copy_number	PD-0332991	1	99	-1.73249	0.119007	-0.792848
ROBO1	Copy_number	PD-0332991	1	99	-1.73249	0.119007	-0.792848
CHUK	Copy_number	Axitinib	1	99	1.31843	0.119008	0.39882
FGF14	Copy_number	BMS-599626	1	99	-1.42732	0.119008	-0.51331
IRF4	Copy_number	Axitinib	1	99	1.31843	0.119008	0.39882
JAK1	Copy_number	Axitinib	1	99	1.31843	0.119008	0.39882
NCOR1	Copy_number	Axitinib	1	99	1.31843	0.119008	0.39882
PTEN	Copy_number	Axitinib	1	99	1.31843	0.119008	0.39882
SMARCB1	Copy_number	Axitinib	1	99	1.31843	0.119008	0.39882
TNKS2	Copy_number	Axitinib	1	99	1.31843	0.119008	0.39882
GNAQ	Mutation	Imatinib	1	99	-1.1939	0.119008	-0.255676
FOXA1	Copy_number	XL147	1	99	1.13869	0.119009	0.18737
JAK2	Copy_number	PF-05212384	1	99	1.61679	0.119009	0.693131
JAK2	Copy_number	LEE011	1	99	-1.26129	0.119009	-0.334897
MITF	Copy_number	PF-05212384	1	99	-2.11194	0.119009	-1.07857
ROBO1	Copy_number	PF-05212384	1	99	-2.11194	0.119009	-1.07857
GNAQ	Mutation	XL147	1	99	-1.17621	0.119009	-0.234143
STK11	Mutation	XL147	1	99	1.13869	0.119009	0.18737
DNMT1	Copy_number	Dabrafenib	1	99	-1.48302	0.11901	-0.568536
JAK3	Copy_number	Dabrafenib	1	99	-1.48302	0.11901	-0.568536
PDK1	Copy_number	Neratinib	1	99	1.63784	0.11901	0.711791
SETBP1	Copy_number	Dabrafenib	1	99	-1.48302	0.11901	-0.568536
HNF1A	Mutation	Pazopanib	1	99	-1.32882	0.11901	-0.410142
IDH2	Mutation	Pazopanib	1	99	-1.32882	0.11901	-0.410142
JAK1	Mutation	Pazopanib	1	99	-1.32882	0.11901	-0.410142
DDR2	Copy_number	AZD2014	1	99	1.60274	0.119011	0.680536
DDR2	Copy_number	BEZ235	1	99	1.84179	0.119011	0.881106
DDR2	Copy_number	AZD6244	1	99	-2.37048	0.119011	-1.24518
HIST1H3B	Copy_number	Sotrastaurin	1	99	-1.33206	0.119011	-0.413657
PDK1	Copy_number	CO-1686	1	99	1.31941	0.119011	0.399895
HRAS	Mutation	CO-1686	1	99	-1.3519	0.119011	-0.434991
CHUK	Copy_number	Bortezomib	1	99	-16.1498	0.119012	-4.01344
DNMT1	Copy_number	XL765	1	99	1.15327	0.119012	0.205725
IRF4	Copy_number	Bortezomib	1	99	-16.1498	0.119012	-4.01344
JAK1	Copy_number	Bortezomib	1	99	-16.1498	0.119012	-4.01344
JAK3	Copy_number	XL765	1	99	1.15327	0.119012	0.205725
NCOR1	Copy_number	Bortezomib	1	99	-16.1498	0.119012	-4.01344
PTEN	Copy_number	Bortezomib	1	99	-16.1498	0.119012	-4.01344
SETBP1	Copy_number	XL765	1	99	1.15327	0.119012	0.205725
SMARCB1	Copy_number	Bortezomib	1	99	-16.1498	0.119012	-4.01344
TNKS2	Copy_number	Bortezomib	1	99	-16.1498	0.119012	-4.01344
GNA11	Mutation	XL765	1	99	-1.57922	0.119012	-0.659216
PDGFRA	Mutation	Tivozanib	1	99	-1.45242	0.119012	-0.538459
BRCA2	Copy_number	Cabozantinib	1	99	-1.67204	0.119013	-0.741611
CRKL	Copy_number	Afatinib	1	99	-2.22949	0.119013	-1.15672
FGFR3	Copy_number	ABT-888	1	99	-1.28617	0.119013	-0.363079
HIST1H3B	Copy_number	Foretinib	1	99	-1.4596	0.119013	-0.545569
HOXA3	Copy_number	BGJ398	1	99	-3.94763	0.119013	-1.98099
HOXA3	Copy_number	Cabozantinib	1	99	1.2889	0.119013	0.366136
JAK2	Copy_number	BYL719	1	99	1.40835	0.119013	0.49401
MITF	Copy_number	Crizotinib	1	99	-1.28217	0.119013	-0.358591
NOTCH1	Copy_number	ABT-888	1	99	-1.28617	0.119013	-0.363079
ROBO1	Copy_number	Crizotinib	1	99	-1.28217	0.119013	-0.358591
PDGFRA	Mutation	ABT-888	1	99	1.21579	0.119013	0.281898
DNMT1	Copy_number	Dacomitinib	1	99	-2.36841	0.119014	-1.24392
JAK3	Copy_number	Dacomitinib	1	99	-2.36841	0.119014	-1.24392
PDK1	Copy_number	ABT-199	1	99	1.37178	0.119014	0.456048
SETBP1	Copy_number	Dacomitinib	1	99	-2.36841	0.119014	-1.24392
INHBA	Copy_number	Pazopanib	4	96	-1.08782	0.119535	-0.121439
ROBO2	Copy_number	Ruxolitinib	4	96	-1.2679	0.119537	-0.342437
MTOR	Mutation	Ruxolitinib	4	96	1.10224	0.119537	0.140435
SYK	Mutation	BGJ398	4	96	-1.32757	0.119538	-0.408784
CDH1	Mutation	Afatinib	18	82	1.11318	0.119557	0.154689
FLT3	Mutation	Sunitinib	8	92	-1.07706	0.119604	-0.107103
FLT3	Mutation	ABT-199	8	92	-1.11959	0.119608	-0.162964
ATRX	Mutation	Olaparib	3	97	-1.19044	0.119733	-0.251497
KDR	Mutation	Neratinib	3	97	-1.42971	0.119734	-0.515719
TOP1	Copy_number	Everolimus	3	97	-1.31625	0.119737	-0.396432
CTNNB1	Mutation	Nilotinib	3	97	1.13709	0.119737	0.185349
IDH1	Mutation	Crizotinib	3	97	-1.09432	0.119737	-0.130036
EGFR	Mutation	PF-04449913	3	97	-1.0182	0.119738	-0.0260168
ERBB4	Mutation	LEE011	7	93	1.02246	0.120276	0.0320404
NOTCH1	Mutation	Tandutinib	11	89	-1.07195	0.120345	-0.100242
PTCH2	Mutation	BEZ235	7	93	-1.29778	0.121899	-0.376046
RUNX1T1	Copy_number	Cediranib	3	97	1.16754	0.122155	0.223467
ROS1	Mutation	ABT-199	10	90	-1.10773	0.122258	-0.147606
FLT3	Mutation	BYL719	8	92	-1.11248	0.122656	-0.153777
KIT	Mutation	Vismodegib	5	95	-1.00965	0.123061	-0.01386
KRAS	Copy_number	Erlotinib	4	96	-1.41906	0.123771	-0.50494
GRIN2A	Copy_number	Imatinib	2	98	1.06976	0.123847	0.0972934
SOX10	Copy_number	Imatinib	2	98	1.06976	0.123847	0.0972934
FOXL2	Copy_number	Cediranib	2	98	-1.24537	0.123848	-0.316572
FANCA	Copy_number	Tandutinib	2	98	-1.08636	0.123849	-0.119508
FOXL2	Copy_number	Regorafenib	2	98	-1.27774	0.12385	-0.353596
JAK3	Mutation	Gefitinib	2	98	1.26926	0.123851	0.343992
AKT1	Mutation	BGJ398	2	98	-1.75912	0.123852	-0.814851
PTPN11	Mutation	Ibrutinib	2	98	-1.34018	0.123852	-0.422431
SRC	Mutation	BYL719	2	98	-1.21636	0.123852	-0.282567
FOXL2	Copy_number	Dacomitinib	2	98	-1.38243	0.123853	-0.467206
IGF1R	Copy_number	PF-04449913	2	98	-1.83028	0.123853	-0.872067
CTNNB1	Mutation	AZD5363	3	97	1.15434	0.124618	0.207073
EPHA7	Copy_number	BYL719	3	97	-1.23421	0.124619	-0.303584
ATRX	Copy_number	Ibrutinib	5	95	1.15857	0.125003	0.212347
MPL	Mutation	Vandetanib	10	90	-1.10397	0.125057	-0.142696
FANCA	Copy_number	PD-0332991	2	98	-1.10411	0.12688	-0.142881
PIK3CA	Mutation	Cediranib	8	92	-1.1173	0.127339	-0.160013
CHUK	Copy_number	Vismodegib	1	99	-1.11548	0.127428	-0.157658
IRF4	Copy_number	Vismodegib	1	99	-1.11548	0.127428	-0.157658
JAK1	Copy_number	Vismodegib	1	99	-1.11548	0.127428	-0.157658
NCOR1	Copy_number	Vismodegib	1	99	-1.11548	0.127428	-0.157658
PTEN	Copy_number	Vismodegib	1	99	-1.11548	0.127428	-0.157658
SMARCB1	Copy_number	Vismodegib	1	99	-1.11548	0.127428	-0.157658
TNKS2	Copy_number	Vismodegib	1	99	-1.11548	0.127428	-0.157658
JAK2	Copy_number	LGK-974	1	99	-1.20104	0.127429	-0.264279
DDR2	Copy_number	Axitinib	1	99	-1.44332	0.127432	-0.529391
FGFR3	Copy_number	BMS-599626	1	99	-1.39892	0.127432	-0.484313
NOTCH1	Copy_number	BMS-599626	1	99	-1.39892	0.127432	-0.484313
EPHA3	Copy_number	PF-05212384	1	99	-2.07611	0.127433	-1.05389
EPHA5	Copy_number	PF-05212384	1	99	-2.07611	0.127433	-1.05389
EPHA6	Copy_number	PF-05212384	1	99	-2.07611	0.127433	-1.05389
ERBB4	Copy_number	PF-05212384	1	99	-2.07611	0.127433	-1.05389
FGFR3	Copy_number	XL147	1	99	-1.17341	0.127433	-0.230706
FLT3	Copy_number	LY2835219	1	99	1.25916	0.127433	0.332467
GUCY1A2	Copy_number	PF-05212384	1	99	-2.07611	0.127433	-1.05389
HOXA3	Copy_number	Cediranib	1	99	-1.52749	0.127433	-0.611162
JAK2	Copy_number	Olaparib	1	99	1.213	0.127433	0.278575
LRP1B	Copy_number	PF-05212384	1	99	-2.07611	0.127433	-1.05389
NOTCH1	Copy_number	XL147	1	99	-1.17341	0.127433	-0.230706
CRKL	Copy_number	AEE788	1	99	-1.6423	0.127434	-0.715715
HIST1H3B	Copy_number	Neratinib	1	99	1.61259	0.127434	0.689381
GNA11	Mutation	AEE788	1	99	1.25334	0.127434	0.325783
HNF1A	Mutation	Sunitinib	1	99	-1.32135	0.127434	-0.402008
IDH2	Mutation	Sunitinib	1	99	-1.32135	0.127434	-0.402008
JAK1	Mutation	Sunitinib	1	99	-1.32135	0.127434	-0.402008
BRCA2	Copy_number	Regorafenib	1	99	1.36277	0.127435	0.446538
CRKL	Copy_number	AZD6244	1	99	-2.04789	0.127435	-1.03414
EPHA3	Copy_number	INCB28060	1	99	1.1922	0.127435	0.253632
EPHA5	Copy_number	INCB28060	1	99	1.1922	0.127435	0.253632
EPHA6	Copy_number	INCB28060	1	99	1.1922	0.127435	0.253632
ERBB4	Copy_number	INCB28060	1	99	1.1922	0.127435	0.253632
FGFR3	Copy_number	CO-1686	1	99	-1.33843	0.127435	-0.420546
GUCY1A2	Copy_number	INCB28060	1	99	1.1922	0.127435	0.253632
LRP1B	Copy_number	INCB28060	1	99	1.1922	0.127435	0.253632
MITF	Copy_number	Bosutinib	1	99	-1.45585	0.127435	-0.541864
NOTCH1	Copy_number	CO-1686	1	99	-1.33843	0.127435	-0.420546
ROBO1	Copy_number	Bosutinib	1	99	-1.45585	0.127435	-0.541864
HNF1A	Mutation	Dovitinib	1	99	-1.38502	0.127435	-0.469904
HNF1A	Mutation	Vandetanib	1	99	-1.45771	0.127435	-0.543701
IDH2	Mutation	Dovitinib	1	99	-1.38502	0.127435	-0.469904
IDH2	Mutation	Vandetanib	1	99	-1.45771	0.127435	-0.543701
JAK1	Mutation	Dovitinib	1	99	-1.38502	0.127435	-0.469904
JAK1	Mutation	Vandetanib	1	99	-1.45771	0.127435	-0.543701
EPHA3	Copy_number	Tivozanib	1	99	-1.34358	0.127436	-0.426087
EPHA5	Copy_number	Tivozanib	1	99	-1.34358	0.127436	-0.426087
EPHA6	Copy_number	Tivozanib	1	99	-1.34358	0.127436	-0.426087
ERBB4	Copy_number	Tivozanib	1	99	-1.34358	0.127436	-0.426087
GUCY1A2	Copy_number	Tivozanib	1	99	-1.34358	0.127436	-0.426087
HIST1H3B	Copy_number	Bortezomib	1	99	-15.7009	0.127436	-3.97278
HOXA3	Copy_number	BKM120	1	99	-1.40871	0.127436	-0.494374
JAK2	Copy_number	BKM120	1	99	1.4866	0.127436	0.572013
LRP1B	Copy_number	Tivozanib	1	99	-1.34358	0.127436	-0.426087
FGF14	Copy_number	Ibrutinib	1	99	-1.85917	0.127437	-0.89466
HIST1H3B	Copy_number	Nilotinib	1	99	-1.38374	0.127437	-0.468571
HOXA3	Copy_number	Foretinib	1	99	-1.45391	0.127437	-0.539942
JAK2	Copy_number	Cabozantinib	1	99	-1.48036	0.127437	-0.565952
MITF	Copy_number	CI-1033	1	99	-1.76223	0.127437	-0.817399
ROBO1	Copy_number	CI-1033	1	99	-1.76223	0.127437	-0.817399
HNF1A	Mutation	Crizotinib	1	99	-1.27571	0.127437	-0.351299
IDH2	Mutation	Crizotinib	1	99	-1.27571	0.127437	-0.351299
JAK1	Mutation	Crizotinib	1	99	-1.27571	0.127437	-0.351299
FGF14	Copy_number	Dacomitinib	1	99	-2.35749	0.127439	-1.23725
FGFR3	Copy_number	Lapatinib	1	99	-1.50667	0.127439	-0.591367
FGFR3	Copy_number	ABT-199	1	99	1.33776	0.127439	0.419814
HIST1H3B	Copy_number	Panobinostat	1	99	-3.06293	0.127439	-1.61491
NOTCH1	Copy_number	Lapatinib	1	99	-1.50667	0.127439	-0.591367
NOTCH1	Copy_number	ABT-199	1	99	1.33776	0.127439	0.419814
PDGFRB	Mutation	AUY922	9	91	2.38001	0.127585	1.25097
FGFR3	Mutation	Gefitinib	8	92	-1.12593	0.128935	-0.171123
ATRX	Copy_number	ABT-199	5	95	1.0948	0.128942	0.130665
FGFR2	Mutation	Neratinib	9	91	-1.22103	0.12911	-0.288096
FGFR1	Mutation	Tandutinib	6	94	-1.04914	0.129332	-0.0692098
ALK	Mutation	AEE788	14	86	1.06927	0.129791	0.0966207
CSF1R	Mutation	PD-0332991	2	98	-1.29899	0.129973	-0.377387
CDK4	Mutation	Carfilzomib	2	98	3.64162	0.129974	1.86458
CSF1R	Mutation	Olaparib	2	98	-1.2645	0.129975	-0.33857
MAP2K2	Copy_number	Neratinib	2	98	-1.46511	0.129976	-0.551012
IGF1R	Mutation	Sunitinib	2	98	1.11265	0.129976	0.154003
ZNF217	Copy_number	Dovitinib	2	98	1.18949	0.129977	0.250347
PIK3R1	Mutation	AZD2014	2	98	-1.38889	0.129977	-0.473937
NKX2-1	Copy_number	BGJ398	2	98	1.31219	0.129979	0.391982
AKT1	Mutation	Afatinib	2	98	-1.39522	0.129979	-0.480496
CDK4	Mutation	Afatinib	2	98	1.26514	0.129979	0.339301
SOCS1	Copy_number	Panobinostat	2	98	1.35991	0.129981	0.443507
IGF1R	Mutation	Panobinostat	2	98	-1.52455	0.129981	-0.608388
ABL1	Mutation	LEE011	7	93	-1.03826	0.130257	-0.0541736
ARID1B	Mutation	AZD5363	7	93	-1.11537	0.130261	-0.157516
KRAS	Copy_number	AUY922	4	96	3.68148	0.13033	1.88028
BRAF	Mutation	Vismodegib	4	96	-1.01609	0.130337	-0.0230326
ARID2	Mutation	Olaparib	9	91	-1.06043	0.130634	-0.0846456
JAK2	Mutation	Pazopanib	6	94	-1.09841	0.131175	-0.135421
CDH1	Mutation	LDK378	18	82	1.07537	0.131728	0.104838
ERBB4	Mutation	Olaparib	7	93	-1.06675	0.131982	-0.0932286
FGFR2	Mutation	Vandetanib	9	91	-1.09185	0.132177	-0.126773
PTEN	Mutation	Axitinib	4	96	-1.14663	0.13259	-0.197398
SYK	Mutation	Vandetanib	4	96	-1.17181	0.132593	-0.228735
RARA	Copy_number	Bortezomib	4	96	-3.06497	0.132595	-1.61587
GNAS	Copy_number	LDE225	5	95	-1.07883	0.13297	-0.109466
KIT	Mutation	BKM120	5	95	-1.14765	0.132973	-0.198687
ATRX	Copy_number	CI-1033	5	95	1.17467	0.132974	0.232249
GNAS	Copy_number	Nilotinib	5	95	-1.17522	0.132974	-0.232936
JAK3	Mutation	PD-0332991	2	98	-1.10238	0.133123	-0.140616
SOCS1	Copy_number	Vandetanib	2	98	-1.21788	0.133128	-0.284377
KRAS	Mutation	AZD6244	2	98	1.27212	0.133128	0.34723
APOBEC3B	Copy_number	AZD4547	12	88	-1.18656	0.133374	-0.246788
ALK	Mutation	XL765	14	86	1.0344	0.13361	0.0487988
APOBEC3B	Copy_number	Pazopanib	12	88	-1.04235	0.134752	-0.0598443
TP53	Copy_number	Pazopanib	3	97	-1.08011	0.134843	-0.111175
ETV1	Copy_number	Nilotinib	3	97	1.24822	0.134847	0.319876
TOP1	Copy_number	Nilotinib	3	97	-1.2377	0.134847	-0.307657
IDH1	Mutation	Dasatinib	3	97	-1.41957	0.134847	-0.505452
MET	Mutation	Tivozanib	6	94	-1.09531	0.134924	-0.13134
FGFR3	Mutation	LDE225	8	92	-1.09854	0.13546	-0.135591
TP53	Mutation	Trametinib	42	58	-1.10894	0.13595	-0.149181
FGF14	Copy_number	Vismodegib	1	99	1.15819	0.136309	0.211868
GNAQ	Mutation	Vismodegib	1	99	-1.09049	0.136309	-0.124971
CDKN2A	Copy_number	LDK378	1	99	-1.33405	0.13631	-0.415815
FGFR3	Copy_number	LDK378	1	99	1.30057	0.13631	0.379149
NOTCH1	Copy_number	LDK378	1	99	1.30057	0.13631	0.379149
FGFR2	Copy_number	Axitinib	1	99	-1.42556	0.136312	-0.511533
MITF	Copy_number	Axitinib	1	99	1.26312	0.136312	0.336995
ROBO1	Copy_number	Axitinib	1	99	1.26312	0.136312	0.336995
DDR2	Copy_number	XL147	1	99	1.11451	0.136314	0.156407
HIST1H3B	Copy_number	XL147	1	99	-1.14957	0.136314	-0.201091
MDM2	Copy_number	Olaparib	1	99	-1.19352	0.136314	-0.255222
MITF	Copy_number	LEE011	1	99	-1.21853	0.136314	-0.28514
ROBO1	Copy_number	LEE011	1	99	-1.21853	0.136314	-0.28514
CHUK	Copy_number	LDE225	1	99	-1.1714	0.136315	-0.228229
IRF4	Copy_number	LDE225	1	99	-1.1714	0.136315	-0.228229
JAK1	Copy_number	LDE225	1	99	-1.1714	0.136315	-0.228229
MITF	Copy_number	Dabrafenib	1	99	-1.41955	0.136315	-0.505434
NCOR1	Copy_number	LDE225	1	99	-1.1714	0.136315	-0.228229
PDK1	Copy_number	LDE225	1	99	1.25205	0.136315	0.32429
PDK1	Copy_number	Sunitinib	1	99	1.2312	0.136315	0.300059
PTEN	Copy_number	LDE225	1	99	-1.1714	0.136315	-0.228229
ROBO1	Copy_number	Dabrafenib	1	99	-1.41955	0.136315	-0.505434
SMARCB1	Copy_number	LDE225	1	99	-1.1714	0.136315	-0.228229
TNKS2	Copy_number	LDE225	1	99	-1.1714	0.136315	-0.228229
HNF1A	Mutation	Tandutinib	1	99	-1.15315	0.136315	-0.205582
IDH2	Mutation	Tandutinib	1	99	-1.15315	0.136315	-0.205582
JAK1	Mutation	Tandutinib	1	99	-1.15315	0.136315	-0.205582
DNMT1	Copy_number	INCB28060	1	99	1.14706	0.136316	0.197943
DNMT1	Copy_number	Vemurafenib	1	99	-1.30607	0.136316	-0.38523
EPHA3	Copy_number	Vandetanib	1	99	-1.42258	0.136316	-0.508511
EPHA5	Copy_number	Vandetanib	1	99	-1.42258	0.136316	-0.508511
EPHA6	Copy_number	Vandetanib	1	99	-1.42258	0.136316	-0.508511
ERBB4	Copy_number	Vandetanib	1	99	-1.42258	0.136316	-0.508511
FGFR1	Copy_number	Regorafenib	1	99	1.34175	0.136316	0.424118
GUCY1A2	Copy_number	Vandetanib	1	99	-1.42258	0.136316	-0.508511
HOXA3	Copy_number	Vandetanib	1	99	1.26736	0.136316	0.341823
JAK3	Copy_number	INCB28060	1	99	1.14706	0.136316	0.197943
JAK3	Copy_number	Vemurafenib	1	99	-1.30607	0.136316	-0.38523
LRP1B	Copy_number	Vandetanib	1	99	-1.42258	0.136316	-0.508511
SETBP1	Copy_number	INCB28060	1	99	1.14706	0.136316	0.197943
SETBP1	Copy_number	Vemurafenib	1	99	-1.30607	0.136316	-0.38523
HNF1A	Mutation	CO-1686	1	99	1.26908	0.136316	0.343785
IDH2	Mutation	CO-1686	1	99	1.26908	0.136316	0.343785
JAK1	Mutation	CO-1686	1	99	1.26908	0.136316	0.343785
CRKL	Copy_number	Gefitinib	1	99	-1.52659	0.136317	-0.610314
HIST1H3B	Copy_number	AZD5363	1	99	-1.34342	0.136317	-0.425911
HIST1H3B	Copy_number	Tivozanib	1	99	-1.29629	0.136317	-0.374388
PDK1	Copy_number	AZD5363	1	99	1.27519	0.136317	0.350709
GNAQ	Mutation	XL765	1	99	-1.49587	0.136317	-0.580983
ALOX12B	Copy_number	Trametinib	1	99	-3.36474	0.136318	-1.7505
CBFB	Copy_number	Trametinib	1	99	-3.36474	0.136318	-1.7505
CDH1	Copy_number	Trametinib	1	99	-3.36474	0.136318	-1.7505
CRKL	Copy_number	Cabozantinib	1	99	-1.47744	0.136318	-0.563101
CTCF	Copy_number	Trametinib	1	99	-3.36474	0.136318	-1.7505
EPHA3	Copy_number	Ibrutinib	1	99	-1.81522	0.136318	-0.860145
EPHA5	Copy_number	Ibrutinib	1	99	-1.81522	0.136318	-0.860145
EPHA6	Copy_number	Ibrutinib	1	99	-1.81522	0.136318	-0.860145
ERBB4	Copy_number	Ibrutinib	1	99	-1.81522	0.136318	-0.860145
FGFR2	Copy_number	CI-1033	1	99	-1.75207	0.136318	-0.80906
FGFR4	Copy_number	Trametinib	1	99	-3.36474	0.136318	-1.7505
FOXA1	Copy_number	Afatinib	1	99	1.36928	0.136318	0.453413
GUCY1A2	Copy_number	Ibrutinib	1	99	-1.81522	0.136318	-0.860145
HOXA3	Copy_number	Everolimus	1	99	1.48553	0.136318	0.570982
INSR	Copy_number	Trametinib	1	99	-3.36474	0.136318	-1.7505
LRP1B	Copy_number	Ibrutinib	1	99	-1.81522	0.136318	-0.860145
PDK1	Copy_number	Crizotinib	1	99	1.19264	0.136318	0.254162
PHLPP2	Copy_number	Trametinib	1	99	-3.36474	0.136318	-1.7505
RAD51C	Copy_number	Trametinib	1	99	-3.36474	0.136318	-1.7505
RPA1	Copy_number	Trametinib	1	99	-3.36474	0.136318	-1.7505
STK11	Copy_number	Trametinib	1	99	-3.36474	0.136318	-1.7505
XPO1	Copy_number	Trametinib	1	99	-3.36474	0.136318	-1.7505
HNF1A	Mutation	Dasatinib	1	99	-2.72175	0.136318	-1.44453
IDH2	Mutation	Dasatinib	1	99	-2.72175	0.136318	-1.44453
JAK1	Mutation	Dasatinib	1	99	-2.72175	0.136318	-1.44453
STK11	Mutation	Afatinib	1	99	1.36928	0.136318	0.453413
FGFR3	Copy_number	Dacomitinib	1	99	-2.18137	0.136319	-1.12523
NOTCH1	Copy_number	Dacomitinib	1	99	-2.18137	0.136319	-1.12523
HNF1A	Mutation	ABT-199	1	99	-1.36057	0.136319	-0.444215
IDH2	Mutation	ABT-199	1	99	-1.36057	0.136319	-0.444215
JAK1	Mutation	ABT-199	1	99	-1.36057	0.136319	-0.444215
PDGFRA	Mutation	ABT-199	1	99	1.31032	0.136319	0.389921
PDGFRA	Mutation	Panobinostat	1	99	-2.6113	0.136319	-1.38477
TOP1	Mutation	LDK378	2	98	-1.20728	0.136331	-0.271756
AKT1	Mutation	BMS-599626	2	98	-1.20361	0.136334	-0.267366
DDR2	Mutation	PF-05212384	2	98	-1.40345	0.136335	-0.488974
NKX2-1	Copy_number	Dabrafenib	2	98	1.23159	0.136336	0.300522
AURKB	Copy_number	Bosutinib	2	98	-1.15807	0.136337	-0.211726
IGF1R	Copy_number	Sotrastaurin	2	98	1.10621	0.136337	0.145631
SRC	Mutation	BEZ235	2	98	-1.55275	0.136337	-0.63483
SRC	Mutation	Sotrastaurin	2	98	1.12165	0.136337	0.165627
GRIN2A	Copy_number	Nilotinib	2	98	1.17015	0.136339	0.226698
SOX10	Copy_number	Nilotinib	2	98	1.17015	0.136339	0.226698
DDR2	Mutation	Foretinib	2	98	-1.19149	0.136339	-0.252768
CSF1R	Mutation	Panobinostat	2	98	-1.99386	0.136341	-0.995566
KRAS	Mutation	Panobinostat	2	98	1.26483	0.136341	0.338941
PIK3R1	Mutation	Panobinostat	2	98	-2.05437	0.136341	-1.03869
ROS1	Mutation	Panobinostat	10	90	-1.29298	0.136773	-0.3707
KIT	Mutation	Everolimus	5	95	-1.17312	0.137104	-0.230347
ROBO2	Copy_number	Foretinib	4	96	-1.17762	0.137185	-0.235869
CEBPA	Copy_number	Ruxolitinib	3	97	-1.12779	0.137501	-0.173501
FGFR2	Mutation	BEZ235	9	91	-1.2532	0.138478	-0.325618
PIK3CA	Mutation	PF-04449913	8	92	1.1054	0.138823	0.14457
ALK	Mutation	LDK378	14	86	1.07943	0.138826	0.110271
APOBEC3B	Copy_number	Everolimus	12	88	1.10878	0.138953	0.148977
KRAS	Copy_number	Carfilzomib	4	96	2.82096	0.13952	1.49619
DDR2	Mutation	PD-0332991	2	98	-1.10065	0.139601	-0.138356
TRRAP	Copy_number	XL765	2	98	-1.20783	0.139607	-0.272413
TP53	Copy_number	Ruxolitinib	3	97	-1.09595	0.140197	-0.13218
IDH1	Mutation	Tivozanib	3	97	-1.19427	0.140197	-0.256134
HGF	Copy_number	Cabozantinib	3	97	1.14502	0.140198	0.195367
FGFR1	Mutation	AZD6244	6	94	1.14696	0.140698	0.197811
FGFR1	Mutation	PF-04449913	6	94	1.01747	0.140702	0.0249798
ABL1	Mutation	CI-1033	7	93	1.14542	0.140875	0.195873
RET	Mutation	Neratinib	5	95	1.26369	0.141329	0.337639
FBXW7	Mutation	Bortezomib	5	95	1.2456	0.141331	0.31684
FGFR2	Mutation	Bortezomib	9	91	-2.07622	0.141715	-1.05396
FGFR2	Mutation	Foretinib	9	91	-1.1782	0.141716	-0.236585
MET	Copy_number	Tivozanib	4	96	1.12369	0.141896	0.168238
MTOR	Mutation	BGJ398	4	96	-1.38444	0.141897	-0.469301
KRAS	Mutation	LDK378	2	98	1.14179	0.142929	0.191301
WWP1	Copy_number	LY2835219	2	98	-1.21144	0.142932	-0.276726
FANCF	Copy_number	AZD4547	2	98	-1.48451	0.142933	-0.569982
MAP2K2	Copy_number	Tandutinib	2	98	-1.08072	0.142933	-0.111991
AKT1	Mutation	Neratinib	2	98	-1.51258	0.142933	-0.59701
CSF1R	Mutation	Tandutinib	2	98	1.07742	0.142933	0.107577
ROS1	Mutation	Dabrafenib	10	90	-1.12238	0.142933	-0.166558
SRC	Mutation	Bosutinib	2	98	-1.18947	0.142935	-0.250317
KDR	Mutation	Afatinib	3	97	-1.31614	0.142935	-0.396308
FOXL2	Copy_number	BKM120	2	98	-1.23986	0.142936	-0.31018
WWP1	Copy_number	XL765	2	98	-1.07436	0.142936	-0.103478
DDR2	Mutation	Dacomitinib	2	98	-1.67189	0.142938	-0.741477
AURKB	Mutation	Foretinib	5	95	-1.11115	0.143484	-0.152048
FGFR1	Mutation	Ibrutinib	6	94	1.16398	0.144655	0.219071
ATRX	Copy_number	Sotrastaurin	5	95	1.07597	0.145658	0.10564
DDR2	Copy_number	Vismodegib	1	99	-1.06431	0.14566	-0.089922
MITF	Copy_number	Vismodegib	1	99	1.1341	0.14566	0.181553
ROBO1	Copy_number	Vismodegib	1	99	1.1341	0.14566	0.181553
AURKB	Mutation	Ibrutinib	5	95	-1.16991	0.145661	-0.226403
NPM1	Mutation	Axitinib	1	99	1.26021	0.145663	0.333668
DDR2	Copy_number	Cediranib	1	99	-1.39246	0.145664	-0.477641
DNMT1	Copy_number	Olaparib	1	99	-1.15273	0.145664	-0.205049
FGF14	Copy_number	LEE011	1	99	1.10955	0.145664	0.14998
FGFR1	Copy_number	PF-05212384	1	99	1.51266	0.145664	0.597088
HIST1H3B	Copy_number	LEE011	1	99	-1.21546	0.145664	-0.281502
JAK3	Copy_number	Olaparib	1	99	-1.15273	0.145664	-0.205049
SETBP1	Copy_number	Olaparib	1	99	-1.15273	0.145664	-0.205049
PDGFRA	Mutation	XL147	1	99	1.11422	0.145664	0.15603
BRD2	Copy_number	AZD4547	1	99	1.33254	0.145666	0.414178
DAXX	Copy_number	AZD4547	1	99	1.33254	0.145666	0.414178
DNMT1	Copy_number	Neratinib	1	99	-1.68306	0.145666	-0.751089
FGF12	Copy_number	AZD4547	1	99	1.33254	0.145666	0.414178
FGF14	Copy_number	AZD4547	1	99	-2.80891	0.145666	-1.49001
JAK3	Copy_number	Neratinib	1	99	-1.68306	0.145666	-0.751089
MPL	Copy_number	AZD4547	1	99	1.33254	0.145666	0.414178
MUTYH	Copy_number	AZD4547	1	99	1.33254	0.145666	0.414178
MYCL	Copy_number	AZD4547	1	99	1.33254	0.145666	0.414178
NOTCH4	Copy_number	AZD4547	1	99	1.33254	0.145666	0.414178
PTCH2	Copy_number	AZD4547	1	99	1.33254	0.145666	0.414178
SETBP1	Copy_number	Neratinib	1	99	-1.68306	0.145666	-0.751089
HRAS	Mutation	Erlotinib	1	99	-1.51969	0.145666	-0.60378
CRKL	Copy_number	Vandetanib	1	99	-1.41316	0.145667	-0.498925
JAK2	Copy_number	Sotrastaurin	1	99	-1.28442	0.145667	-0.36112
MDM2	Copy_number	AZD2014	1	99	-1.61715	0.145667	-0.693453
MDM2	Copy_number	Vemurafenib	1	99	-1.25802	0.145667	-0.33116
MITF	Copy_number	Dovitinib	1	99	-1.35595	0.145667	-0.439306
MITF	Copy_number	Regorafenib	1	99	-1.42079	0.145667	-0.506696
ROBO1	Copy_number	Dovitinib	1	99	-1.35595	0.145667	-0.439306
ROBO1	Copy_number	Regorafenib	1	99	-1.42079	0.145667	-0.506696
RB1	Mutation	Regorafenib	1	99	1.32705	0.145667	0.408219
CDKN2B	Copy_number	Tivozanib	1	99	-1.27093	0.145668	-0.345882
FGF14	Copy_number	Ruxolitinib	1	99	-1.28778	0.145668	-0.364889
FGFR1	Copy_number	Gefitinib	1	99	1.27739	0.145668	0.353203
PDK1	Copy_number	Bortezomib	1	99	2.89335	0.145668	1.53274
CDKN2A	Mutation	XL765	1	99	-1.49193	0.145668	-0.577179
APCDD1	Copy_number	Cabozantinib	1	99	-1.3724	0.145669	-0.456699
CCND3	Copy_number	Cabozantinib	1	99	-1.3724	0.145669	-0.456699
CHUK	Copy_number	Afatinib	1	99	-1.767	0.145669	-0.821306
DNMT1	Copy_number	Ibrutinib	1	99	-1.75429	0.145669	-0.810887
FGF14	Copy_number	Everolimus	1	99	1.46966	0.145669	0.55548
FGF14	Copy_number	BGJ398	1	99	-2.85972	0.145669	-1.51588
HIST1H3B	Copy_number	Everolimus	1	99	-1.8385	0.145669	-0.878529
HOXA3	Copy_number	ABT-888	1	99	1.18426	0.145669	0.24399
HOXA3	Copy_number	Dasatinib	1	99	-2.51592	0.145669	-1.33109
IRF4	Copy_number	Afatinib	1	99	-1.767	0.145669	-0.821306
JAK1	Copy_number	Afatinib	1	99	-1.767	0.145669	-0.821306
JAK3	Copy_number	Ibrutinib	1	99	-1.75429	0.145669	-0.810887
MDM2	Copy_number	Nilotinib	1	99	-1.336	0.145669	-0.417924
NCOR1	Copy_number	Afatinib	1	99	-1.767	0.145669	-0.821306
PTEN	Copy_number	Afatinib	1	99	-1.767	0.145669	-0.821306
SETBP1	Copy_number	Ibrutinib	1	99	-1.75429	0.145669	-0.810887
SMARCB1	Copy_number	Afatinib	1	99	-1.767	0.145669	-0.821306
SOX2	Copy_number	Cabozantinib	1	99	-1.3724	0.145669	-0.456699
TNKS2	Copy_number	Afatinib	1	99	-1.767	0.145669	-0.821306
WT1	Copy_number	Cabozantinib	1	99	-1.3724	0.145669	-0.456699
HRAS	Mutation	Crizotinib	1	99	-1.18097	0.145669	-0.239974
CDKN2B	Copy_number	Panobinostat	1	99	1.55859	0.145671	0.640239
FGF14	Copy_number	ABT-199	1	99	-1.34038	0.145671	-0.422637
FLT3	Copy_number	Dacomitinib	1	99	1.3667	0.145671	0.450701
CEBPA	Copy_number	Vismodegib	3	97	1.06875	0.145702	0.0959247
CCNE1	Copy_number	Erlotinib	3	97	1.25262	0.145708	0.32495
IDH1	Mutation	Pazopanib	3	97	-1.0825	0.145708	-0.114367
CTNNB1	Mutation	BYL719	3	97	1.12179	0.145712	0.165806
FLT3	Mutation	XL147	8	92	1.03402	0.145725	0.0482666
PIK3CA	Mutation	Olaparib	8	92	1.03454	0.145725	0.0489837
FGFR3	Mutation	AZD4547	8	92	-1.23982	0.145726	-0.310131
FLT3	Mutation	Crizotinib	8	92	-1.06024	0.14573	-0.0843973
PTCH1	Mutation	AZD4547	12	88	1.11095	0.14617	0.151792
CCND1	Copy_number	Cediranib	2	98	1.18199	0.146321	0.24122
FGF19	Copy_number	Cediranib	2	98	1.18199	0.146321	0.24122
FGF3	Copy_number	Cediranib	2	98	1.18199	0.146321	0.24122
FGF4	Copy_number	Cediranib	2	98	1.18199	0.146321	0.24122
PTPN11	Mutation	LEE011	2	98	1.04817	0.146321	0.0678674
GRIN2A	Copy_number	Vandetanib	2	98	-1.20296	0.146324	-0.266591
KEAP1	Copy_number	Vandetanib	2	98	-1.20296	0.146324	-0.266591
SOX10	Copy_number	Vandetanib	2	98	-1.20296	0.146324	-0.266591
FGFR2	Mutation	Olaparib	9	91	-1.09086	0.146674	-0.125469
SYK	Mutation	Sunitinib	4	96	-1.09478	0.146728	-0.13064
ROBO2	Copy_number	Regorafenib	4	96	-1.18476	0.146729	-0.244595
ROBO2	Copy_number	ABT-888	4	96	-1.0898	0.146731	-0.124068
ERBB3	Mutation	CI-1033	13	87	-1.09488	0.146976	-0.13077
ERBB4	Mutation	Erlotinib	7	93	1.15139	0.148308	0.203377
FGFR2	Mutation	Sotrastaurin	9	91	-1.10992	0.148359	-0.150458
MYC	Copy_number	Dabrafenib	3	97	-1.1815	0.148526	-0.24062
CTNNB1	Mutation	Pazopanib	3	97	1.08153	0.148526	0.113075
ERBB2	Mutation	LDK378	6	94	-1.10444	0.148686	-0.143321
FGFR1	Mutation	Foretinib	6	94	1.09691	0.148694	0.133451
ROBO2	Copy_number	Cediranib	4	96	-1.14569	0.149191	-0.196214
SMO	Mutation	XL765	4	96	1.07913	0.149194	0.109863
FLT3	Mutation	AEE788	8	92	-1.14293	0.149277	-0.192739
WWP1	Copy_number	BMS-599626	2	98	-1.42812	0.149771	-0.514118
PIK3R1	Mutation	LEE011	2	98	-1.2091	0.149772	-0.273935
AURKB	Copy_number	Pazopanib	2	98	-1.10592	0.149773	-0.145241
KRAS	Mutation	Neratinib	2	98	1.28715	0.149773	0.364183
BLM	Copy_number	CO-1686	2	98	-1.12166	0.149774	-0.165637
CCND1	Copy_number	AZD6244	2	98	1.2288	0.149774	0.297247
FGF19	Copy_number	AZD6244	2	98	1.2288	0.149774	0.297247
FGF3	Copy_number	AZD6244	2	98	1.2288	0.149774	0.297247
FGF4	Copy_number	AZD6244	2	98	1.2288	0.149774	0.297247
MAP2K1	Copy_number	Vemurafenib	2	98	1.13117	0.149774	0.177815
PIK3C3	Copy_number	BEZ235	2	98	-1.48247	0.149774	-0.568003
ZNF703	Copy_number	Bosutinib	2	98	-1.1514	0.149774	-0.203387
SRC	Mutation	AZD2014	2	98	-1.39917	0.149774	-0.484573
KRAS	Mutation	XL765	2	98	1.14183	0.149776	0.19135
CDH2	Copy_number	Everolimus	2	98	-1.29069	0.149777	-0.368138
JAK3	Mutation	Afatinib	2	98	1.39383	0.149777	0.479059
FOXL2	Copy_number	Panobinostat	2	98	1.79273	0.149778	0.84216
FBXW7	Mutation	PF-05212384	5	95	1.19408	0.150085	0.255905
RET	Mutation	Cabozantinib	5	95	1.09377	0.150089	0.129303
ABL1	Mutation	Imatinib	7	93	-1.058	0.150211	-0.0813338
HNF1A	Mutation	Carfilzomib	1	99	-24.0034	0.150519	-4.58516
IDH2	Mutation	Carfilzomib	1	99	-24.0034	0.150519	-4.58516
JAK1	Mutation	Carfilzomib	1	99	-24.0034	0.150519	-4.58516
ALOX12B	Copy_number	Dabrafenib	1	99	-1.37877	0.150522	-0.463385
CBFB	Copy_number	Dabrafenib	1	99	-1.37877	0.150522	-0.463385
CDH1	Copy_number	Dabrafenib	1	99	-1.37877	0.150522	-0.463385
CTCF	Copy_number	Dabrafenib	1	99	-1.37877	0.150522	-0.463385
FGFR4	Copy_number	Dabrafenib	1	99	-1.37877	0.150522	-0.463385
INSR	Copy_number	Dabrafenib	1	99	-1.37877	0.150522	-0.463385
PHLPP2	Copy_number	Dabrafenib	1	99	-1.37877	0.150522	-0.463385
RAD51C	Copy_number	Dabrafenib	1	99	-1.37877	0.150522	-0.463385
RPA1	Copy_number	Dabrafenib	1	99	-1.37877	0.150522	-0.463385
STK11	Copy_number	Dabrafenib	1	99	-1.37877	0.150522	-0.463385
XPO1	Copy_number	Dabrafenib	1	99	-1.37877	0.150522	-0.463385
PIK3CA	Mutation	LGK-974	8	92	-1.11325	0.151072	-0.154774
ERBB3	Mutation	AZD4547	13	87	-1.14066	0.151306	-0.189867
CCNE1	Copy_number	LDK378	3	97	1.22662	0.151381	0.294686
EGFR	Copy_number	AZD2014	3	97	1.14813	0.151387	0.199284
EPHA7	Copy_number	Sotrastaurin	3	97	1.10894	0.151387	0.14918
IDH1	Mutation	Sotrastaurin	3	97	-1.10997	0.151387	-0.150515
EPHA7	Copy_number	AZD5363	3	97	-1.14069	0.151388	-0.189911
ATRX	Mutation	Ruxolitinib	3	97	-1.27106	0.151388	-0.346027
KDR	Mutation	CI-1033	3	97	-1.28565	0.15139	-0.362496
KDR	Mutation	Ibrutinib	3	97	-1.24105	0.15139	-0.311566
HGF	Copy_number	Lapatinib	3	97	1.14238	0.151391	0.192039
RARA	Copy_number	LDK378	4	96	1.17378	0.151682	0.231157
ROBO2	Copy_number	LEE011	4	96	-1.06943	0.151686	-0.096838
BRCA2	Mutation	Foretinib	24	76	-1.05612	0.15198	-0.0787712
ERBB4	Mutation	PF-05212384	7	93	1.16801	0.152136	0.224052
CDH1	Mutation	Everolimus	18	82	-1.09838	0.152422	-0.135373
ROBO2	Copy_number	Vandetanib	4	96	-1.14574	0.154216	-0.196276
TOP1	Copy_number	Carfilzomib	3	97	-4.50537	0.154285	-2.17164
IDH1	Mutation	Imatinib	3	97	-1.07456	0.154285	-0.103744
BRCA2	Mutation	XL765	24	76	-1.01382	0.1543	-0.0197981
APC	Mutation	CO-1686	5	95	-1.31581	0.154618	-0.39595
GNAS	Copy_number	Everolimus	5	95	-1.21243	0.15462	-0.277907
CHUK	Copy_number	AUY922	1	99	4.01553	0.155486	2.00559
IRF4	Copy_number	AUY922	1	99	4.01553	0.155486	2.00559
JAK1	Copy_number	AUY922	1	99	4.01553	0.155486	2.00559
NCOR1	Copy_number	AUY922	1	99	4.01553	0.155486	2.00559
PTEN	Copy_number	AUY922	1	99	4.01553	0.155486	2.00559
SMARCB1	Copy_number	AUY922	1	99	4.01553	0.155486	2.00559
TNKS2	Copy_number	AUY922	1	99	4.01553	0.155486	2.00559
NPM1	Mutation	AUY922	1	99	-13.9572	0.155486	-3.80294
GNA11	Mutation	LGK-974	1	99	1.12992	0.155495	0.176225
HIST1H3B	Copy_number	PD-0332991	1	99	-1.30709	0.155496	-0.386358
FOXA1	Copy_number	BMS-599626	1	99	1.19949	0.155498	0.262426
HOXA3	Copy_number	Carfilzomib	1	99	2.67298	0.155498	1.41845
PDK1	Copy_number	Imatinib	1	99	1.12901	0.155498	0.175056
PDGFRA	Mutation	Axitinib	1	99	-1.39772	0.155498	-0.483075
RB1	Mutation	Axitinib	1	99	1.24733	0.155498	0.318845
STK11	Mutation	BMS-599626	1	99	1.19949	0.155498	0.262426
APCDD1	Copy_number	XL147	1	99	1.11189	0.155499	0.15301
CCND3	Copy_number	XL147	1	99	1.11189	0.155499	0.15301
EPHA3	Copy_number	Olaparib	1	99	-1.15232	0.155499	-0.204541
EPHA5	Copy_number	Olaparib	1	99	-1.15232	0.155499	-0.204541
EPHA6	Copy_number	Olaparib	1	99	-1.15232	0.155499	-0.204541
ERBB4	Copy_number	Olaparib	1	99	-1.15232	0.155499	-0.204541
FGFR1	Copy_number	LY2835219	1	99	1.2404	0.155499	0.31081
GUCY1A2	Copy_number	Olaparib	1	99	-1.15232	0.155499	-0.204541
LRP1B	Copy_number	Olaparib	1	99	-1.15232	0.155499	-0.204541
MDM2	Copy_number	XL147	1	99	-1.14309	0.155499	-0.192942
SOX2	Copy_number	XL147	1	99	1.11189	0.155499	0.15301
WT1	Copy_number	XL147	1	99	1.11189	0.155499	0.15301
ALOX12B	Copy_number	Erlotinib	1	99	-1.4913	0.1555	-0.576575
CBFB	Copy_number	Erlotinib	1	99	-1.4913	0.1555	-0.576575
CDH1	Copy_number	Erlotinib	1	99	-1.4913	0.1555	-0.576575
CTCF	Copy_number	Erlotinib	1	99	-1.4913	0.1555	-0.576575
FGFR1	Copy_number	Sunitinib	1	99	1.19403	0.1555	0.25584
FGFR2	Copy_number	AZD4547	1	99	-2.70298	0.1555	-1.43455
FGFR4	Copy_number	Erlotinib	1	99	-1.4913	0.1555	-0.576575
INSR	Copy_number	Erlotinib	1	99	-1.4913	0.1555	-0.576575
PHLPP2	Copy_number	Erlotinib	1	99	-1.4913	0.1555	-0.576575
RAD51C	Copy_number	Erlotinib	1	99	-1.4913	0.1555	-0.576575
RPA1	Copy_number	Erlotinib	1	99	-1.4913	0.1555	-0.576575
STK11	Copy_number	Erlotinib	1	99	-1.4913	0.1555	-0.576575
XPO1	Copy_number	Erlotinib	1	99	-1.4913	0.1555	-0.576575
FGF14	Copy_number	CO-1686	1	99	-1.26439	0.155501	-0.338442
HIST1H3B	Copy_number	BEZ235	1	99	-1.72263	0.155501	-0.784612
PDK1	Copy_number	Vemurafenib	1	99	1.20461	0.155501	0.268572
CDKN2A	Mutation	Bosutinib	1	99	-1.33661	0.155501	-0.418573
EPHA3	Copy_number	Gefitinib	1	99	-1.48654	0.155503	-0.571954
EPHA5	Copy_number	Gefitinib	1	99	-1.48654	0.155503	-0.571954
EPHA6	Copy_number	Gefitinib	1	99	-1.48654	0.155503	-0.571954
ERBB4	Copy_number	Gefitinib	1	99	-1.48654	0.155503	-0.571954
FOXA1	Copy_number	Gefitinib	1	99	1.25303	0.155503	0.325424
GUCY1A2	Copy_number	Gefitinib	1	99	-1.48654	0.155503	-0.571954
LRP1B	Copy_number	Gefitinib	1	99	-1.48654	0.155503	-0.571954
MDM2	Copy_number	BKM120	1	99	-1.31856	0.155503	-0.398963
NPM1	Mutation	XL765	1	99	-1.19975	0.155503	-0.262734
STK11	Mutation	Gefitinib	1	99	1.25303	0.155503	0.325424
CDKN2B	Copy_number	Everolimus	1	99	1.40318	0.155504	0.488698
CHUK	Copy_number	CI-1033	1	99	-1.42765	0.155504	-0.513641
CHUK	Copy_number	ABT-888	1	99	1.17622	0.155504	0.234154
EPHA3	Copy_number	ABT-888	1	99	-1.23288	0.155504	-0.302035
EPHA5	Copy_number	ABT-888	1	99	-1.23288	0.155504	-0.302035
EPHA6	Copy_number	ABT-888	1	99	-1.23288	0.155504	-0.302035
ERBB4	Copy_number	ABT-888	1	99	-1.23288	0.155504	-0.302035
FLT3	Copy_number	Afatinib	1	99	1.34653	0.155504	0.429247
FLT3	Copy_number	Ibrutinib	1	99	1.33278	0.155504	0.414441
GUCY1A2	Copy_number	ABT-888	1	99	-1.23288	0.155504	-0.302035
IRF4	Copy_number	CI-1033	1	99	-1.42765	0.155504	-0.513641
IRF4	Copy_number	ABT-888	1	99	1.17622	0.155504	0.234154
JAK1	Copy_number	CI-1033	1	99	-1.42765	0.155504	-0.513641
JAK1	Copy_number	ABT-888	1	99	1.17622	0.155504	0.234154
LRP1B	Copy_number	ABT-888	1	99	-1.23288	0.155504	-0.302035
MDM2	Copy_number	Everolimus	1	99	-1.60318	0.155504	-0.68094
NCOR1	Copy_number	CI-1033	1	99	-1.42765	0.155504	-0.513641
NCOR1	Copy_number	ABT-888	1	99	1.17622	0.155504	0.234154
PTEN	Copy_number	CI-1033	1	99	-1.42765	0.155504	-0.513641
PTEN	Copy_number	ABT-888	1	99	1.17622	0.155504	0.234154
SMARCB1	Copy_number	CI-1033	1	99	-1.42765	0.155504	-0.513641
SMARCB1	Copy_number	ABT-888	1	99	1.17622	0.155504	0.234154
TNKS2	Copy_number	CI-1033	1	99	-1.42765	0.155504	-0.513641
TNKS2	Copy_number	ABT-888	1	99	1.17622	0.155504	0.234154
GNAQ	Mutation	Crizotinib	1	99	-1.15983	0.155504	-0.21391
HRAS	Mutation	Nilotinib	1	99	-1.31961	0.155504	-0.400112
NPM1	Mutation	Trametinib	1	99	-2.9201	0.155504	-1.54602
CRKL	Copy_number	Dacomitinib	1	99	-2.09631	0.155505	-1.06785
HOXA3	Copy_number	ABT-199	1	99	1.28213	0.155505	0.358543
RB1	Mutation	Dacomitinib	1	99	1.35724	0.155505	0.440671
ITK	Mutation	LDK378	4	96	1.1847	0.156768	0.244523
ROBO2	Copy_number	Carfilzomib	4	96	-2.83646	0.156771	-1.50409
PTEN	Mutation	Carfilzomib	4	96	2.54179	0.156771	1.34584
INHBA	Copy_number	Cediranib	4	96	-1.16278	0.156772	-0.21758
SRC	Mutation	Imatinib	2	98	-1.08845	0.156857	-0.122277
AURKA	Copy_number	Olaparib	2	98	-1.05577	0.156859	-0.0782907
FANCF	Copy_number	LEE011	2	98	-1.11662	0.156859	-0.159133
MAP2K1	Copy_number	XL147	2	98	1.26265	0.156859	0.336459
ZNF217	Copy_number	Dabrafenib	2	98	1.18094	0.15686	0.239938
GRIN2A	Copy_number	BEZ235	2	98	-1.48072	0.156861	-0.566299
SOX10	Copy_number	BEZ235	2	98	-1.48072	0.156861	-0.566299
PTPN11	Mutation	INCB28060	2	98	1.08347	0.156861	0.115658
CDH2	Copy_number	Nilotinib	2	98	-1.19562	0.156864	-0.257758
FGF10	Copy_number	Foretinib	2	98	1.12646	0.156864	0.171796
IL7R	Copy_number	Foretinib	2	98	1.12646	0.156864	0.171796
KEAP1	Copy_number	Everolimus	2	98	1.21365	0.156864	0.279352
RICTOR	Copy_number	Foretinib	2	98	1.12646	0.156864	0.171796
SKP2	Copy_number	Foretinib	2	98	1.12646	0.156864	0.171796
TRRAP	Copy_number	CI-1033	2	98	-1.23978	0.156864	-0.310085
TRRAP	Copy_number	Trametinib	2	98	-2.2342	0.156864	-1.15976
SRC	Mutation	Crizotinib	2	98	-1.10462	0.156864	-0.143548
FANCA	Copy_number	ABT-199	2	98	1.22941	0.156865	0.297966
GRIN2A	Copy_number	Dacomitinib	2	98	-1.42778	0.156865	-0.513771
SOX10	Copy_number	Dacomitinib	2	98	-1.42778	0.156865	-0.513771
ETV1	Copy_number	Axitinib	3	97	-1.16869	0.157228	-0.22489
CTNNB1	Mutation	Olaparib	3	97	1.04813	0.157229	0.0678207
TOP1	Copy_number	CO-1686	3	97	1.13941	0.157232	0.188287
PAK7	Copy_number	Tivozanib	3	97	1.08595	0.157233	0.118962
TOP1	Copy_number	Lapatinib	3	97	1.14168	0.157236	0.191155
PTCH2	Mutation	Olaparib	7	93	-1.06944	0.158019	-0.09686
ALK	Mutation	Sunitinib	14	86	1.0683	0.158356	0.0953201
ARID2	Mutation	Cabozantinib	9	91	-1.0946	0.158774	-0.130407
CDH1	Mutation	Gefitinib	18	82	1.08705	0.158952	0.120418
APC	Mutation	Vandetanib	5	95	-1.06964	0.159252	-0.0971212
RET	Mutation	Afatinib	5	95	1.1625	0.159254	0.217232
FBXW7	Mutation	Lapatinib	5	95	1.11736	0.159255	0.160088
RET	Mutation	Dacomitinib	5	95	1.15843	0.159255	0.212167
ARID1B	Mutation	Dacomitinib	7	93	-1.19869	0.160025	-0.26146
EPHA7	Copy_number	Ruxolitinib	3	97	-1.09267	0.160219	-0.12786
ERBB3	Mutation	XL765	13	87	-1.05465	0.160266	-0.076759
FLT3	Mutation	Bosutinib	8	92	-1.06676	0.160328	-0.0932386
IGF1R	Mutation	Dabrafenib	2	98	-1.36611	0.160497	-0.450074
JAK3	Mutation	INCB28060	2	98	-1.1166	0.160498	-0.159108
MDM2	Copy_number	Vismodegib	1	99	-1.06302	0.160596	-0.0881694
HNF1A	Mutation	Vismodegib	1	99	-1.06302	0.160596	-0.0881694
IDH2	Mutation	Vismodegib	1	99	-1.06302	0.160596	-0.0881694
JAK1	Mutation	Vismodegib	1	99	-1.06302	0.160596	-0.0881694
MDM2	Copy_number	LDK378	1	99	-1.30666	0.160597	-0.38588
ROS1	Mutation	INCB28060	10	90	-1.04217	0.160988	-0.0595849
ERBB2	Mutation	Tandutinib	6	94	-1.05595	0.161325	-0.0785403
JAK2	Mutation	Erlotinib	6	94	1.16633	0.161325	0.221978
EPHB4	Mutation	BKM120	6	94	-1.13347	0.161328	-0.180742
EPHB4	Mutation	Ruxolitinib	6	94	-1.10729	0.161328	-0.147029
CDH1	Mutation	LEE011	18	82	1.00716	0.16162	0.0102911
ROBO2	Copy_number	Olaparib	4	96	-1.15374	0.161987	-0.206317
PTEN	Mutation	Erlotinib	4	96	1.19699	0.161988	0.259416
RARA	Copy_number	AZD6244	4	96	1.17811	0.161989	0.236474
PTEN	Mutation	AZD6244	4	96	-1.23287	0.161989	-0.302025
PTEN	Mutation	Afatinib	4	96	1.27457	0.161992	0.350015
FGFR3	Mutation	Neratinib	8	92	-1.17022	0.162227	-0.226779
ETV1	Copy_number	LDK378	3	97	-1.1307	0.16324	-0.17722
EGFR	Mutation	LGK-974	3	97	-1.04469	0.16324	-0.0630813
CEBPA	Copy_number	Olaparib	3	97	-1.05495	0.163244	-0.0771759
RUNX1T1	Copy_number	Bosutinib	3	97	-1.10247	0.163246	-0.140745
IDH1	Mutation	Dovitinib	3	97	-1.14253	0.163246	-0.192229
ETV1	Copy_number	Tivozanib	3	97	1.07383	0.163247	0.102762
MYC	Copy_number	Ruxolitinib	3	97	-1.07779	0.163247	-0.108078
RUNX1T1	Copy_number	Tivozanib	3	97	-1.11129	0.163247	-0.152236
NOTCH1	Mutation	Vismodegib	11	89	-1.07223	0.163436	-0.100609
FBXW7	Mutation	AZD2014	5	95	1.19295	0.16399	0.25453
IGF1R	Copy_number	Vismodegib	2	98	1.06897	0.164191	0.0962163
CSF1R	Mutation	Vismodegib	2	98	1.09185	0.164191	0.126779
IGF1R	Copy_number	BMS-599626	2	98	1.14124	0.164195	0.190606
SEMA3A	Copy_number	BMS-599626	2	98	1.13344	0.164195	0.180714
SEMA3E	Copy_number	BMS-599626	2	98	1.13344	0.164195	0.180714
MAP2K2	Copy_number	Sunitinib	2	98	-1.11511	0.164198	-0.157186
FANCA	Copy_number	BEZ235	2	98	-1.47839	0.164199	-0.564031
TRRAP	Copy_number	Bosutinib	2	98	-1.18347	0.164199	-0.243025
AKT1	Mutation	AZD2014	2	98	-1.41399	0.164199	-0.499773
ZNF703	Copy_number	Crizotinib	2	98	-1.10829	0.164202	-0.14833
MAP2K1	Copy_number	ABT-199	2	98	1.21141	0.164203	0.27669
MAP2K2	Copy_number	PF-04449913	2	98	-1.02477	0.164203	-0.0352939
JAK3	Mutation	Dacomitinib	2	98	1.39696	0.164203	0.482291
RARA	Copy_number	Regorafenib	4	96	1.20933	0.164645	0.274207
ERBB2	Copy_number	Cabozantinib	6	94	-1.16769	0.165716	-0.223658
HIST1H3B	Copy_number	LDK378	1	99	1.27444	0.165825	0.349868
DDR2	Copy_number	PD-0332991	1	99	1.15897	0.165827	0.212845
HRAS	Mutation	PD-0332991	1	99	-1.16508	0.165827	-0.220425
MDM2	Copy_number	Carfilzomib	1	99	-17.4542	0.165828	-4.12551
CDKN2A	Mutation	Imatinib	1	99	-1.14948	0.165828	-0.200979
CHUK	Copy_number	PF-05212384	1	99	-1.65325	0.165829	-0.725309
HOXA3	Copy_number	PF-05212384	1	99	1.42883	0.165829	0.514831
IRF4	Copy_number	PF-05212384	1	99	-1.65325	0.165829	-0.725309
JAK1	Copy_number	PF-05212384	1	99	-1.65325	0.165829	-0.725309
NCOR1	Copy_number	PF-05212384	1	99	-1.65325	0.165829	-0.725309
PDK1	Copy_number	LEE011	1	99	1.08842	0.165829	0.122231
PTEN	Copy_number	PF-05212384	1	99	-1.65325	0.165829	-0.725309
SMARCB1	Copy_number	PF-05212384	1	99	-1.65325	0.165829	-0.725309
TNKS2	Copy_number	PF-05212384	1	99	-1.65325	0.165829	-0.725309
HNF1A	Mutation	Cediranib	1	99	-1.37573	0.165829	-0.460199
IDH2	Mutation	Cediranib	1	99	-1.37573	0.165829	-0.460199
JAK1	Mutation	Cediranib	1	99	-1.37573	0.165829	-0.460199
BRD2	Copy_number	Dabrafenib	1	99	1.25747	0.16583	0.330525
DAXX	Copy_number	Dabrafenib	1	99	1.25747	0.16583	0.330525
EPHA3	Copy_number	Neratinib	1	99	-1.67417	0.16583	-0.743444
EPHA5	Copy_number	Neratinib	1	99	-1.67417	0.16583	-0.743444
EPHA6	Copy_number	Neratinib	1	99	-1.67417	0.16583	-0.743444
ERBB4	Copy_number	Neratinib	1	99	-1.67417	0.16583	-0.743444
FGF12	Copy_number	Dabrafenib	1	99	1.25747	0.16583	0.330525
FGF14	Copy_number	Tandutinib	1	99	1.10588	0.16583	0.14519
FLT3	Copy_number	Neratinib	1	99	1.51549	0.16583	0.599786
GUCY1A2	Copy_number	Neratinib	1	99	-1.67417	0.16583	-0.743444
HIST1H3B	Copy_number	Pazopanib	1	99	-1.20176	0.16583	-0.265147
LRP1B	Copy_number	Neratinib	1	99	-1.67417	0.16583	-0.743444
MDM2	Copy_number	Dabrafenib	1	99	-1.36705	0.16583	-0.451063
MPL	Copy_number	Dabrafenib	1	99	1.25747	0.16583	0.330525
MUTYH	Copy_number	Dabrafenib	1	99	1.25747	0.16583	0.330525
MYCL	Copy_number	Dabrafenib	1	99	1.25747	0.16583	0.330525
NOTCH4	Copy_number	Dabrafenib	1	99	1.25747	0.16583	0.330525
PTCH2	Copy_number	Dabrafenib	1	99	1.25747	0.16583	0.330525
RB1	Mutation	Erlotinib	1	99	1.38836	0.16583	0.473386
RB1	Mutation	AZD4547	1	99	1.32612	0.16583	0.407206
FGF14	Copy_number	Regorafenib	1	99	-1.41543	0.165832	-0.501239
FGFR2	Copy_number	INCB28060	1	99	1.12525	0.165832	0.170248
FGFR3	Copy_number	Bosutinib	1	99	1.19147	0.165832	0.252748
MITF	Copy_number	Sotrastaurin	1	99	-1.25105	0.165832	-0.323138
NOTCH1	Copy_number	Bosutinib	1	99	1.19147	0.165832	0.252748
ROBO1	Copy_number	Sotrastaurin	1	99	-1.25105	0.165832	-0.323138
HNF1A	Mutation	AZD2014	1	99	-1.55017	0.165832	-0.632427
HNF1A	Mutation	BEZ235	1	99	-1.70401	0.165832	-0.768937
IDH2	Mutation	AZD2014	1	99	-1.55017	0.165832	-0.632427
IDH2	Mutation	BEZ235	1	99	-1.70401	0.165832	-0.768937
JAK1	Mutation	AZD2014	1	99	-1.55017	0.165832	-0.632427
JAK1	Mutation	BEZ235	1	99	-1.70401	0.165832	-0.768937
BRCA2	Copy_number	Bortezomib	1	99	-10.2735	0.165833	-3.36085
CDKN2A	Copy_number	Bortezomib	1	99	2.50527	0.165833	1.32497
DDR2	Copy_number	Ruxolitinib	1	99	-1.23982	0.165833	-0.310134
FGFR3	Copy_number	XL765	1	99	-1.145	0.165833	-0.195343
FLT3	Copy_number	Gefitinib	1	99	1.24491	0.165833	0.316047
HOXA3	Copy_number	AZD5363	1	99	1.22262	0.165833	0.289972
NOTCH1	Copy_number	XL765	1	99	-1.145	0.165833	-0.195343
CDKN2A	Copy_number	Crizotinib	1	99	-1.15505	0.165834	-0.207961
CRKL	Copy_number	CI-1033	1	99	-1.41598	0.165834	-0.501801
FGF14	Copy_number	Trametinib	1	99	-2.87075	0.165834	-1.52143
FGFR2	Copy_number	BGJ398	1	99	-2.60277	0.165834	-1.38005
FGFR2	Copy_number	Ibrutinib	1	99	-1.59368	0.165834	-0.672365
HOXA3	Copy_number	BYL719	1	99	-1.30133	0.165834	-0.379981
PDK1	Copy_number	CI-1033	1	99	1.31063	0.165834	0.390255
SMAD2	Copy_number	Nilotinib	1	99	-1.30654	0.165834	-0.385756
HNF1A	Mutation	Cabozantinib	1	99	-1.27957	0.165834	-0.355654
IDH2	Mutation	Cabozantinib	1	99	-1.27957	0.165834	-0.355654
JAK1	Mutation	Cabozantinib	1	99	-1.27957	0.165834	-0.355654
RB1	Mutation	Afatinib	1	99	1.3391	0.165834	0.421261
DNMT1	Copy_number	ABT-199	1	99	-1.28006	0.165835	-0.356215
EPHA3	Copy_number	Dacomitinib	1	99	-1.99201	0.165835	-0.994223
EPHA5	Copy_number	Dacomitinib	1	99	-1.99201	0.165835	-0.994223
EPHA6	Copy_number	Dacomitinib	1	99	-1.99201	0.165835	-0.994223
ERBB4	Copy_number	Dacomitinib	1	99	-1.99201	0.165835	-0.994223
FGFR3	Copy_number	PF-04449913	1	99	-1.1127	0.165835	-0.154058
GUCY1A2	Copy_number	Dacomitinib	1	99	-1.99201	0.165835	-0.994223
JAK3	Copy_number	ABT-199	1	99	-1.28006	0.165835	-0.356215
LRP1B	Copy_number	Dacomitinib	1	99	-1.99201	0.165835	-0.994223
NOTCH1	Copy_number	PF-04449913	1	99	-1.1127	0.165835	-0.154058
PDK1	Copy_number	Panobinostat	1	99	1.38097	0.165835	0.465685
SETBP1	Copy_number	ABT-199	1	99	-1.28006	0.165835	-0.356215
APOBEC3B	Copy_number	CI-1033	12	88	-1.10313	0.166287	-0.141608
APOBEC3B	Copy_number	Foretinib	12	88	-1.07061	0.166287	-0.098434
EGFR	Mutation	Vemurafenib	3	97	1.07424	0.166318	0.103317
MTOR	Mutation	AUY922	4	96	1.1336	0.167318	0.180906
ROBO2	Copy_number	XL765	4	96	1.07029	0.167335	0.0980072
BRCA2	Mutation	Erlotinib	24	76	1.07981	0.167548	0.110779
FGFR2	Mutation	AZD2014	9	91	-1.18102	0.167862	-0.240028
JAK2	Mutation	Cediranib	6	94	-1.13466	0.167938	-0.182258
BLM	Copy_number	PD-0332991	2	98	-1.0874	0.167959	-0.120887
MPL	Mutation	Sunitinib	10	90	-1.07131	0.167962	-0.0993816
ROS1	Mutation	Dovitinib	10	90	-1.08467	0.167964	-0.117262
GNAS	Mutation	ABT-199	8	92	1.08258	0.168035	0.114475
ABL1	Mutation	BMS-599626	7	93	1.08245	0.168205	0.114296
ABL1	Mutation	Lapatinib	7	93	1.10668	0.168213	0.146242
AURKB	Mutation	LEE011	5	95	-1.03794	0.168831	-0.0537268
GNAS	Copy_number	Panobinostat	5	95	-1.33724	0.168837	-0.419256
TOP1	Copy_number	Axitinib	3	97	-1.15943	0.169428	-0.213414
TP53	Copy_number	Regorafenib	3	97	-1.17712	0.169432	-0.23526
CEBPA	Copy_number	BKM120	3	97	-1.1801	0.169434	-0.238911
ETV1	Copy_number	BGJ398	3	97	-1.40772	0.169435	-0.493358
PAK7	Copy_number	Everolimus	3	97	-1.21673	0.169435	-0.283004
EGFR	Copy_number	Lapatinib	3	97	-1.24035	0.169436	-0.310751
MYC	Copy_number	Panobinostat	3	97	-1.23119	0.169436	-0.300058
ERBB3	Mutation	Dasatinib	13	87	-1.1688	0.16962	-0.225027
ERBB2	Copy_number	Axitinib	6	94	1.04509	0.170186	0.0636236
FGFR1	Mutation	Gefitinib	6	94	1.1473	0.170191	0.198246
JAK2	Mutation	AZD5363	6	94	1.09	0.170191	0.12433
EPHB4	Mutation	Dacomitinib	6	94	-1.20244	0.170193	-0.265963
ARID1B	Mutation	Sunitinib	7	93	-1.09293	0.170303	-0.128198
TOP1	Mutation	Vismodegib	2	98	1.06491	0.171785	0.0907348
AURKA	Copy_number	LDK378	2	98	-1.18175	0.171786	-0.240919
TRRAP	Copy_number	LGK-974	2	98	-1.0542	0.171786	-0.0761431
IGF1R	Mutation	LGK-974	2	98	-1.09441	0.171786	-0.130158
WWP1	Copy_number	Axitinib	2	98	1.1854	0.171789	0.245371
DDR2	Mutation	Axitinib	2	98	-1.2014	0.171789	-0.264712
SRC	Mutation	Tandutinib	2	98	-1.07063	0.171791	-0.098461
CDK4	Mutation	Dovitinib	2	98	1.16886	0.171793	0.225107
PTPN11	Mutation	Vemurafenib	2	98	-1.11485	0.171793	-0.156848
PTPN11	Mutation	Gefitinib	2	98	-1.20011	0.171794	-0.263166
HLA-A	Copy_number	Nilotinib	2	98	-1.17824	0.171795	-0.236638
CDK4	Mutation	Ibrutinib	2	98	1.19831	0.171795	0.260999
IGF1R	Mutation	CI-1033	2	98	1.22141	0.171795	0.28855
IGF1R	Copy_number	ABT-199	2	98	1.13858	0.171797	0.187233
NKX2-1	Copy_number	ABT-199	2	98	-1.2022	0.171797	-0.265682
FGFR3	Mutation	Afatinib	8	92	-1.17519	0.171988	-0.232899
FLT3	Mutation	Trametinib	8	92	1.29911	0.171988	0.377518
CEBPA	Copy_number	CO-1686	3	97	-1.17216	0.172591	-0.229171
SYK	Mutation	PF-05212384	4	96	-1.29011	0.172807	-0.367495
ERBB3	Mutation	Bosutinib	13	87	-1.07333	0.172825	-0.102088
BRCA1	Mutation	Bortezomib	13	87	1.65206	0.172826	0.72427
APOBEC3B	Copy_number	Cabozantinib	12	88	-1.09096	0.172876	-0.125601
MPL	Mutation	Crizotinib	10	90	-1.00984	0.173345	-0.014122
ROS1	Mutation	BYL719	10	90	-1.08553	0.173345	-0.1184
AURKB	Mutation	AZD6244	5	95	-1.28326	0.173784	-0.359818
FBXW7	Mutation	Crizotinib	5	95	1.05341	0.173786	0.0750674
ROS1	Mutation	CO-1686	10	90	-1.04202	0.175164	-0.0593797
BLM	Copy_number	LDK378	2	98	-1.20802	0.17568	-0.272647
BLM	Copy_number	Dabrafenib	2	98	-1.21581	0.175686	-0.281917
CTNNB1	Mutation	PD-0332991	3	97	1.10709	0.175787	0.146767
EPHA7	Copy_number	BEZ235	3	97	-1.44094	0.175793	-0.527006
IDH1	Mutation	AZD2014	3	97	-1.25987	0.175793	-0.333269
TP53	Copy_number	Tivozanib	3	97	-1.12216	0.175794	-0.166272
MYC	Copy_number	Crizotinib	3	97	-1.08128	0.175795	-0.112741
EPHA7	Copy_number	ABT-199	3	97	-1.17233	0.175796	-0.229374
ERBB3	Mutation	Afatinib	13	87	-1.09691	0.176079	-0.133439
GNAQ	Mutation	LGK-974	1	99	-1.12518	0.176664	-0.170161
FGF14	Copy_number	PD-0332991	1	99	1.14794	0.176665	0.199052
MDM2	Copy_number	PD-0332991	1	99	-1.15915	0.176665	-0.213073
EPHA3	Copy_number	Carfilzomib	1	99	-16.9406	0.176666	-4.08241
EPHA5	Copy_number	Carfilzomib	1	99	-16.9406	0.176666	-4.08241
EPHA6	Copy_number	Carfilzomib	1	99	-16.9406	0.176666	-4.08241
ERBB4	Copy_number	Carfilzomib	1	99	-16.9406	0.176666	-4.08241
GUCY1A2	Copy_number	Carfilzomib	1	99	-16.9406	0.176666	-4.08241
LRP1B	Copy_number	Carfilzomib	1	99	-16.9406	0.176666	-4.08241
PDGFRA	Mutation	Imatinib	1	99	-1.14164	0.176666	-0.191108
FGF14	Copy_number	Olaparib	1	99	-1.13709	0.176667	-0.18535
FGFR2	Copy_number	Cediranib	1	99	-1.34919	0.176667	-0.432098
HRAS	Mutation	LEE011	1	99	-1.11877	0.176667	-0.161911
DDR2	Copy_number	AZD4547	1	99	-2.15459	0.176669	-1.10741
FGFR2	Copy_number	AEE788	1	99	-1.49217	0.176669	-0.577409
FGFR2	Copy_number	Sunitinib	1	99	-1.21271	0.176669	-0.278238
FGFR2	Copy_number	Dabrafenib	1	99	-1.34869	0.176669	-0.431562
FOXA1	Copy_number	AEE788	1	99	1.21095	0.176669	0.276138
JAK2	Copy_number	Neratinib	1	99	1.50424	0.176669	0.589033
JAK2	Copy_number	Sunitinib	1	99	1.18071	0.176669	0.239661
STK11	Mutation	AEE788	1	99	1.21095	0.176669	0.276138
CDKN2B	Copy_number	Vandetanib	1	99	-1.36114	0.17667	-0.444816
EPHA3	Copy_number	Regorafenib	1	99	-1.38464	0.17667	-0.469512
EPHA5	Copy_number	Regorafenib	1	99	-1.38464	0.17667	-0.469512
EPHA6	Copy_number	Regorafenib	1	99	-1.38464	0.17667	-0.469512
ERBB4	Copy_number	Regorafenib	1	99	-1.38464	0.17667	-0.469512
FLT3	Copy_number	Sotrastaurin	1	99	1.21063	0.17667	0.275758
GUCY1A2	Copy_number	Regorafenib	1	99	-1.38464	0.17667	-0.469512
JAK2	Copy_number	Bosutinib	1	99	-1.22805	0.17667	-0.296368
LRP1B	Copy_number	Regorafenib	1	99	-1.38464	0.17667	-0.469512
GNAQ	Mutation	Sotrastaurin	1	99	-1.2461	0.17667	-0.317415
HNF1A	Mutation	AZD6244	1	99	-1.69225	0.17667	-0.758944
IDH2	Mutation	AZD6244	1	99	-1.69225	0.17667	-0.758944
JAK1	Mutation	AZD6244	1	99	-1.69225	0.17667	-0.758944
PDGFRA	Mutation	CO-1686	1	99	1.21458	0.17667	0.280453
FGF14	Copy_number	Gefitinib	1	99	-1.42613	0.176671	-0.512101
BRD2	Copy_number	BGJ398	1	99	1.38272	0.176673	0.46751
CDKN2A	Copy_number	Trametinib	1	99	-2.83756	0.176673	-1.50465
CHUK	Copy_number	Nilotinib	1	99	-1.27051	0.176673	-0.345409
DAXX	Copy_number	BGJ398	1	99	1.38272	0.176673	0.46751
DDR2	Copy_number	BGJ398	1	99	-2.51822	0.176673	-1.3324
DNMT1	Copy_number	Crizotinib	1	99	-1.15084	0.176673	-0.202693
DNMT1	Copy_number	Nilotinib	1	99	1.27052	0.176673	0.345421
FGF12	Copy_number	BGJ398	1	99	1.38272	0.176673	0.46751
FGFR2	Copy_number	Afatinib	1	99	-1.69851	0.176673	-0.764266
IRF4	Copy_number	Nilotinib	1	99	-1.27051	0.176673	-0.345409
JAK1	Copy_number	Nilotinib	1	99	-1.27051	0.176673	-0.345409
JAK3	Copy_number	Crizotinib	1	99	-1.15084	0.176673	-0.202693
JAK3	Copy_number	Nilotinib	1	99	1.27052	0.176673	0.345421
MPL	Copy_number	BGJ398	1	99	1.38272	0.176673	0.46751
MUTYH	Copy_number	BGJ398	1	99	1.38272	0.176673	0.46751
MYCL	Copy_number	BGJ398	1	99	1.38272	0.176673	0.46751
NCOR1	Copy_number	Nilotinib	1	99	-1.27051	0.176673	-0.345409
NOTCH4	Copy_number	BGJ398	1	99	1.38272	0.176673	0.46751
PTCH2	Copy_number	BGJ398	1	99	1.38272	0.176673	0.46751
PTEN	Copy_number	Nilotinib	1	99	-1.27051	0.176673	-0.345409
SETBP1	Copy_number	Crizotinib	1	99	-1.15084	0.176673	-0.202693
SETBP1	Copy_number	Nilotinib	1	99	1.27052	0.176673	0.345421
SMARCB1	Copy_number	Nilotinib	1	99	-1.27051	0.176673	-0.345409
TNKS2	Copy_number	Nilotinib	1	99	-1.27051	0.176673	-0.345409
EPHA3	Copy_number	ABT-199	1	99	-1.26033	0.176674	-0.333799
EPHA5	Copy_number	ABT-199	1	99	-1.26033	0.176674	-0.333799
EPHA6	Copy_number	ABT-199	1	99	-1.26033	0.176674	-0.333799
ERBB4	Copy_number	ABT-199	1	99	-1.26033	0.176674	-0.333799
GUCY1A2	Copy_number	ABT-199	1	99	-1.26033	0.176674	-0.333799
LRP1B	Copy_number	ABT-199	1	99	-1.26033	0.176674	-0.333799
MITF	Copy_number	PF-04449913	1	99	1.16064	0.176674	0.214924
ROBO1	Copy_number	PF-04449913	1	99	1.16064	0.176674	0.214924
GNA11	Mutation	ABT-199	1	99	1.25125	0.176674	0.323375
RB1	Mutation	Panobinostat	1	99	1.3697	0.176674	0.453857
ROS1	Mutation	Crizotinib	10	90	-1.06799	0.177002	-0.0948982
TP53	Mutation	Tivozanib	42	58	-1.05984	0.177697	-0.0838469
FLT3	Mutation	Pazopanib	8	92	-1.06502	0.178046	-0.0908769
FLT3	Mutation	CO-1686	8	92	-1.0595	0.178047	-0.0833854
RARA	Copy_number	Vemurafenib	4	96	-1.12587	0.178418	-0.171037
PTEN	Mutation	BEZ235	4	96	1.57295	0.178418	0.653469
BRAF	Mutation	ABT-888	4	96	-1.09123	0.17842	-0.125953
SMO	Mutation	Crizotinib	4	96	1.0791	0.17842	0.109829
GNAS	Copy_number	PD-0332991	5	95	-1.10462	0.178836	-0.143549
FBXW7	Mutation	BEZ235	5	95	1.2927	0.178842	0.370391
MYC	Copy_number	AZD2014	3	97	-1.27006	0.179039	-0.344902
MET	Mutation	LY2835219	6	94	1.09171	0.17941	0.126588
JAK2	Mutation	Sotrastaurin	6	94	-1.1139	0.179412	-0.155616
DDR2	Mutation	AUY922	2	98	1.59532	0.179631	0.673846
NKX2-1	Copy_number	LDK378	2	98	1.11748	0.17964	0.160248
FANCF	Copy_number	Carfilzomib	2	98	-4.61867	0.179642	-2.20748
AKT1	Mutation	Sunitinib	2	98	-1.1834	0.179645	-0.242941
SRC	Mutation	Neratinib	2	98	-1.4264	0.179645	-0.512377
TOP1	Mutation	Erlotinib	2	98	-1.2858	0.179645	-0.362665
MAP2K1	Copy_number	AZD6244	2	98	-1.33083	0.179646	-0.412325
AKT1	Mutation	Vandetanib	2	98	-1.21654	0.179646	-0.28278
KRAS	Mutation	Regorafenib	2	98	1.22689	0.179646	0.295006
AURKA	Copy_number	CI-1033	2	98	1.20578	0.179649	0.269962
DDR2	Mutation	Ibrutinib	2	98	-1.39946	0.179649	-0.484867
KRAS	Mutation	PF-04449913	2	98	1.12991	0.17965	0.176203
GNAS	Mutation	XL765	8	92	1.05643	0.180104	0.0791978
FLT3	Mutation	Foretinib	8	92	-1.0908	0.180105	-0.125393
PIK3CA	Mutation	BGJ398	8	92	-1.2361	0.180105	-0.305797
MPL	Mutation	Trametinib	10	90	-1.4544	0.180716	-0.540423
PTCH2	Mutation	XL765	7	93	-1.07745	0.181076	-0.107623
PDGFRB	Mutation	BYL719	9	91	1.09781	0.181242	0.134635
EPHB4	Mutation	Vismodegib	6	94	-1.08637	0.181767	-0.119519
TOP1	Copy_number	Cediranib	3	97	-1.19241	0.182327	-0.253885
CEBPA	Copy_number	Sunitinib	3	97	-1.08678	0.182328	-0.120057
HGF	Copy_number	AZD2014	3	97	1.50709	0.182329	0.591766
TP53	Copy_number	Sotrastaurin	3	97	-1.12143	0.182329	-0.165337
EPHA7	Copy_number	BKM120	3	97	-1.19769	0.182331	-0.260259
TOP1	Copy_number	XL765	3	97	-1.25005	0.182331	-0.321982
NOTCH1	Mutation	ABT-199	11	89	-1.07072	0.182538	-0.0985782
ALK	Mutation	Olaparib	14	86	1.03839	0.183139	0.05435
FGFR2	Mutation	LGK-974	9	91	-1.04756	0.183207	-0.0670337
ARID2	Mutation	Axitinib	9	91	-1.09355	0.183209	-0.129018
PIK3C3	Copy_number	LY2835219	2	98	-1.14227	0.183669	-0.191905
ATRX	Copy_number	LDE225	5	95	1.03228	0.184007	0.0458286
AURKB	Mutation	Dovitinib	5	95	-1.09667	0.184008	-0.133134
KIT	Mutation	BEZ235	5	95	-1.35786	0.184008	-0.441337
APC	Mutation	Tivozanib	5	95	1.09957	0.184009	0.136943
ERBB2	Mutation	PF-05212384	6	94	-1.17593	0.184158	-0.233806
MET	Mutation	Erlotinib	6	94	1.17754	0.184159	0.235782
MTOR	Mutation	AEE788	4	96	-1.19858	0.18416	-0.261322
MTOR	Mutation	Gefitinib	4	96	-1.18593	0.184162	-0.246021
SYK	Mutation	Gefitinib	4	96	-1.16671	0.184162	-0.222452
MTOR	Mutation	Afatinib	4	96	-1.30599	0.184163	-0.385144
ERBB3	Mutation	BMS-599626	13	87	-1.05239	0.184402	-0.0736665
PDGFRB	Mutation	BEZ235	9	91	1.14932	0.185203	0.200778
ERBB4	Mutation	INCB28060	7	93	-1.04034	0.185522	-0.0570513
EGFR	Mutation	Olaparib	3	97	-1.0492	0.185662	-0.069284
ERBB3	Mutation	PD-0332991	13	87	-1.08448	0.186101	-0.117007
FGFR1	Mutation	Imatinib	6	94	-1.05284	0.186565	-0.0742881
KIT	Mutation	Carfilzomib	5	95	-2.12342	0.186629	-1.08639
PTCH1	Mutation	Bortezomib	12	88	1.16043	0.186636	0.214664
BRAF	Mutation	Imatinib	4	96	-1.0745	0.187079	-0.103659
ROBO2	Copy_number	LDE225	4	96	1.03064	0.187082	0.0435395
FOXL2	Copy_number	Axitinib	2	98	-1.15336	0.18776	-0.205848
IGF1R	Mutation	Axitinib	2	98	-1.22707	0.18776	-0.295222
ZNF703	Copy_number	Neratinib	2	98	-1.42425	0.187762	-0.510199
IGF1R	Mutation	LDE225	2	98	-1.09274	0.187762	-0.127956
PTPN11	Mutation	Neratinib	2	98	-1.41571	0.187762	-0.501521
PTPN11	Mutation	Pazopanib	2	98	-1.09669	0.187762	-0.133162
CDH2	Copy_number	AZD6244	2	98	1.20724	0.187764	0.271718
NKX2-1	Copy_number	Regorafenib	2	98	1.16816	0.187764	0.224235
SEMA3A	Copy_number	Vemurafenib	2	98	-1.10296	0.187764	-0.141381
SEMA3E	Copy_number	Vemurafenib	2	98	-1.10296	0.187764	-0.141381
IGF1R	Mutation	AZD2014	2	98	-1.31402	0.187764	-0.393988
CDK4	Mutation	Bortezomib	2	98	1.6705	0.187765	0.740276
CDH2	Copy_number	BGJ398	2	98	1.27925	0.187766	0.355303
GRIN2A	Copy_number	CI-1033	2	98	-1.16749	0.187766	-0.223415
SOCS1	Copy_number	Nilotinib	2	98	1.13972	0.187766	0.188683
SOX10	Copy_number	CI-1033	2	98	-1.16749	0.187766	-0.223415
DDR2	Mutation	Crizotinib	2	98	-1.14423	0.187766	-0.194377
KRAS	Mutation	Everolimus	2	98	1.33162	0.187766	0.413184
IGF1R	Copy_number	Lapatinib	2	98	1.17362	0.187768	0.230964
SRC	Copy_number	PF-04449913	2	98	-1.79911	0.187768	-0.847283
AKT1	Mutation	Lapatinib	2	98	-1.18738	0.187768	-0.247776
HOXA3	Copy_number	Vismodegib	1	99	1.10889	0.18802	0.149112
FGFR2	Copy_number	LDK378	1	99	-1.26556	0.188021	-0.339776
MDM2	Copy_number	LGK-974	1	99	1.10618	0.188021	0.145592
CDKN2A	Mutation	PD-0332991	1	99	-1.15454	0.188022	-0.207322
NPM1	Mutation	PD-0332991	1	99	1.147	0.188022	0.197863
CRKL	Copy_number	BMS-599626	1	99	-1.20005	0.188024	-0.263091
HOXA3	Copy_number	Axitinib	1	99	-1.37871	0.188024	-0.463314
NPM1	Mutation	Carfilzomib	1	99	-13.7119	0.188024	-3.77735
FGF14	Copy_number	Cediranib	1	99	-1.29638	0.188025	-0.374487
EPHA3	Copy_number	AZD4547	1	99	-1.97244	0.188026	-0.979984
EPHA5	Copy_number	AZD4547	1	99	-1.97244	0.188026	-0.979984
EPHA6	Copy_number	AZD4547	1	99	-1.97244	0.188026	-0.979984
ERBB4	Copy_number	AZD4547	1	99	-1.97244	0.188026	-0.979984
FLT3	Copy_number	AZD4547	1	99	1.31052	0.188026	0.390137
GUCY1A2	Copy_number	AZD4547	1	99	-1.97244	0.188026	-0.979984
HOXA3	Copy_number	Neratinib	1	99	1.49834	0.188026	0.58337
LRP1B	Copy_number	AZD4547	1	99	-1.97244	0.188026	-0.979984
MDM2	Copy_number	Pazopanib	1	99	-1.17114	0.188026	-0.227918
SMAD2	Copy_number	Erlotinib	1	99	-1.41584	0.188026	-0.501661
GNA11	Mutation	Dabrafenib	1	99	-1.29176	0.188026	-0.369338
HRAS	Mutation	Sunitinib	1	99	-1.20813	0.188026	-0.27277
CDKN2B	Copy_number	Vemurafenib	1	99	-1.17974	0.188028	-0.238467
DDR2	Copy_number	Sotrastaurin	1	99	-1.23818	0.188028	-0.308216
FGFR1	Copy_number	BEZ235	1	99	1.35213	0.188028	0.435236
HOXA3	Copy_number	Dovitinib	1	99	-1.31985	0.188028	-0.400373
MITF	Copy_number	INCB28060	1	99	-1.11672	0.188028	-0.159261
ROBO1	Copy_number	INCB28060	1	99	-1.11672	0.188028	-0.159261
PDGFRA	Mutation	Vemurafenib	1	99	1.15985	0.188028	0.213944
EPHA3	Copy_number	Ruxolitinib	1	99	-1.22152	0.188029	-0.288683
EPHA5	Copy_number	Ruxolitinib	1	99	-1.22152	0.188029	-0.288683
EPHA6	Copy_number	Ruxolitinib	1	99	-1.22152	0.188029	-0.288683
ERBB4	Copy_number	Ruxolitinib	1	99	-1.22152	0.188029	-0.288683
GUCY1A2	Copy_number	Ruxolitinib	1	99	-1.22152	0.188029	-0.288683
LRP1B	Copy_number	Ruxolitinib	1	99	-1.22152	0.188029	-0.288683
ALOX12B	Copy_number	Nilotinib	1	99	-1.26608	0.18803	-0.340364
CBFB	Copy_number	Nilotinib	1	99	-1.26608	0.18803	-0.340364
CDH1	Copy_number	Nilotinib	1	99	-1.26608	0.18803	-0.340364
CRKL	Copy_number	ABT-888	1	99	-1.20761	0.18803	-0.27215
CRKL	Copy_number	Trametinib	1	99	-2.79093	0.18803	-1.48075
CTCF	Copy_number	Nilotinib	1	99	-1.26608	0.18803	-0.340364
EPHA3	Copy_number	Nilotinib	1	99	1.26809	0.18803	0.342652
EPHA5	Copy_number	Nilotinib	1	99	1.26809	0.18803	0.342652
EPHA6	Copy_number	Nilotinib	1	99	1.26809	0.18803	0.342652
ERBB4	Copy_number	Nilotinib	1	99	1.26809	0.18803	0.342652
FGFR2	Copy_number	Foretinib	1	99	-1.25572	0.18803	-0.328517
FGFR4	Copy_number	Nilotinib	1	99	-1.26608	0.18803	-0.340364
FOXA1	Copy_number	CI-1033	1	99	1.3077	0.18803	0.387036
GUCY1A2	Copy_number	Nilotinib	1	99	1.26809	0.18803	0.342652
INSR	Copy_number	Nilotinib	1	99	-1.26608	0.18803	-0.340364
LRP1B	Copy_number	Nilotinib	1	99	1.26809	0.18803	0.342652
MITF	Copy_number	BYL719	1	99	1.23298	0.18803	0.302151
PDK1	Copy_number	BGJ398	1	99	-2.20391	0.18803	-1.14007
PHLPP2	Copy_number	Nilotinib	1	99	-1.26608	0.18803	-0.340364
RAD51C	Copy_number	Nilotinib	1	99	-1.26608	0.18803	-0.340364
ROBO1	Copy_number	BYL719	1	99	1.23298	0.18803	0.302151
RPA1	Copy_number	Nilotinib	1	99	-1.26608	0.18803	-0.340364
SMAD2	Copy_number	Everolimus	1	99	-1.40393	0.18803	-0.489471
STK11	Copy_number	Nilotinib	1	99	-1.26608	0.18803	-0.340364
XPO1	Copy_number	Nilotinib	1	99	-1.26608	0.18803	-0.340364
RB1	Mutation	ABT-888	1	99	1.16247	0.18803	0.217197
STK11	Mutation	CI-1033	1	99	1.3077	0.18803	0.387036
APOBEC3B	Copy_number	Ruxolitinib	12	88	1.03758	0.188412	0.0532168
FGFR1	Mutation	Regorafenib	6	94	1.09579	0.189001	0.131971
JAK2	Mutation	XL765	6	94	-1.02578	0.189003	-0.0367175
MYC	Copy_number	Neratinib	3	97	-1.3248	0.189043	-0.405774
PAK7	Copy_number	AZD4547	3	97	1.24547	0.189043	0.316686
HGF	Copy_number	Afatinib	3	97	1.29055	0.189047	0.367982
GNAS	Copy_number	LDK378	5	95	-1.1144	0.189278	-0.156265
FBXW7	Mutation	BYL719	5	95	1.10563	0.189287	0.14487
BRCA2	Mutation	Pazopanib	24	76	-1.03615	0.189681	-0.0512281
ITK	Mutation	Axitinib	4	96	-1.12511	0.190036	-0.170066
SMO	Mutation	CO-1686	4	96	1.13107	0.19004	0.177693
SYK	Mutation	BKM120	4	96	-1.13768	0.190041	-0.186091
MTOR	Mutation	PF-04449913	4	96	1.13397	0.190044	0.181378
IGF1R	Copy_number	LDK378	2	98	-1.17677	0.191916	-0.234828
KRAS	Mutation	BEZ235	2	98	1.19183	0.191922	0.253176
CSF1R	Mutation	Gefitinib	2	98	1.17541	0.191924	0.233167
ABL1	Mutation	Gefitinib	7	93	1.11769	0.192344	0.160522
BRCA2	Mutation	Carfilzomib	24	76	1.04768	0.193798	0.0671937
BRCA2	Mutation	LEE011	24	76	-1.05996	0.193799	-0.0840156
ERBB2	Mutation	BEZ235	6	94	-1.26969	0.193936	-0.344481
EPHB4	Mutation	Nilotinib	6	94	-1.10163	0.193938	-0.139636
ARID1B	Mutation	Bortezomib	7	93	-1.9384	0.194659	-0.954864
ERBB4	Mutation	BYL719	7	93	1.10924	0.19466	0.149576
AURKB	Mutation	Carfilzomib	5	95	1.09722	0.194667	0.133849
GNAS	Copy_number	XL147	5	95	1.03526	0.194669	0.049992
APC	Mutation	Cediranib	5	95	-1.19249	0.194669	-0.253981
FBXW7	Mutation	AZD4547	5	95	-1.22701	0.19467	-0.295151
AURKB	Mutation	Gefitinib	5	95	-1.13167	0.194673	-0.178449
GNAS	Copy_number	Lapatinib	5	95	1.10326	0.194675	0.14177
HGF	Copy_number	AUY922	3	97	-1.20508	0.195924	-0.269133
EGFR	Copy_number	Vismodegib	3	97	1.11138	0.195932	0.152354
KDR	Mutation	Carfilzomib	3	97	-3.69977	0.195936	-1.88743
TOP1	Copy_number	Neratinib	3	97	-1.30663	0.195939	-0.385853
CCNE1	Copy_number	Regorafenib	3	97	-1.18384	0.19594	-0.243474
EGFR	Copy_number	Trametinib	3	97	-1.86749	0.195943	-0.901101
ETV1	Copy_number	Panobinostat	3	97	-1.21122	0.195944	-0.276466
ROBO2	Copy_number	Vismodegib	4	96	-1.01731	0.196047	-0.02476
INHBA	Copy_number	BKM120	4	96	-1.15635	0.196057	-0.209582
ROBO2	Copy_number	Ibrutinib	4	96	-1.20804	0.196058	-0.272667
PTEN	Mutation	Trametinib	4	96	-1.57491	0.196058	-0.655271
JAK3	Mutation	AUY922	2	98	3.85283	0.196132	1.94592
AKT1	Mutation	LDK378	2	98	-1.24017	0.196142	-0.310535
TRRAP	Copy_number	Imatinib	2	98	-1.08996	0.196144	-0.124272
WWP1	Copy_number	Imatinib	2	98	1.06705	0.196144	0.0936293
MAP2K1	Copy_number	PF-05212384	2	98	1.54317	0.196146	0.625893
SEMA3A	Copy_number	Cediranib	2	98	-1.24475	0.196146	-0.315854
SEMA3E	Copy_number	Cediranib	2	98	-1.24475	0.196146	-0.315854
KRAS	Mutation	Cediranib	2	98	1.17204	0.196146	0.229022
FANCA	Copy_number	Neratinib	2	98	-1.41147	0.196147	-0.4972
JAK3	Mutation	AEE788	2	98	1.1534	0.196147	0.205892
PIK3R1	Mutation	LDE225	2	98	-1.08641	0.196147	-0.119564
[truncated: 9,041 more rows]
